# Supplementary material for: Crystal structure of (+)-(1S,5S,6S,7S,10S,11S,16S)-16-hy­droxy-7-(meth­oxy­meth­oxy)-11,15,18,18-tetra­methyl-3,13-dioxo-2,4-dioxa­tetra­cyclo[12.3.1.01,5.06,11]octa­dec-14-en-10-yl benzoate
Source: Acta Crystallogr E Crystallogr Commun. 2021 Nov 4;77(Pt 12):1234–8. doi: 10.1107/S2056989021011518 (PMC8647750; doi:10.1107/S2056989021011518)
Supplement: Supplementary file 1 [file e-77-01234-sup1.cif]

##############################################################################
#                                                                            #
# This CIF contains the data in a paper accepted for publication in          #
# Acta Crystallographica Section E. It conforms to the requirements of       #
# Notes for Authors for Acta Crystallographica Section E, and has been       #
# peer reviewed under the auspices of the IUCr Commission on Journals.       #
#                                                                            #
# Full details of the Crystallographic Information File format               #
# are given in the paper "The Crystallographic Information File (CIF):       #
# a New Standard Archive File for Crystallography" by S. R. Hall, F. H.      #
# Allen and I. D. Brown [Acta Cryst. (1991), A47, 655-685].                  #
#                                                                            #
# The current version of the core CIF dictionary is obtainable from          #
# ftp://ftp.iucr.org/pub/cif_core.dic.                                       #
#                                                                            #
# Software is freely available for graphical display of the structure(s)     #
# in this CIF. For information consult the CIF software page                 #
# http://www.iucr.org/resources/cif/software.                                #
#                                                                            #
# This file may be used for bona fide research purposes within the           #
# scientific community so long as proper attribution is given to the journal # 
# article from which it was obtained.                                        #
#                                                                            #
##############################################################################
data_global
_audit_creation_method     'APEX3 v2016.1-0'
_journal_data_validation_number     ?
_journal_date_recd_electronic     2021-10-27
_journal_date_accepted     2021-10-31
_journal_name_full     'Acta Crystallographica, Section E'
_journal_year     2021
_journal_volume     77
_journal_issue     12
_journal_page_first     0
_journal_page_last     0
_journal_paper_category     GO
_journal_paper_doi     10.1107/S2056989021011518
_journal_coeditor_code     IS5560
_publ_contact_author_name     'Oishi, Takeshi'
_publ_contact_author_address
;
School of Medicine,
Keio University,
Hiyoshi 4-1-1, Kohoku-ku,
Yokohama 223-8521,
Japan
;
_publ_contact_author_email     oec@keio.jp
_publ_contact_author_fax     '(81) 45 566 1311'
_publ_contact_author_phone     '(81) 45 566 1311'
_publ_section_title
;\
Crystal structure of
(+)-(1<i>S</i>,5<i>S</i>,6<i>S</i>,7<i>S</i>,10<i>S</i>,11<i>S</i>,\
16<i>S</i>)-16-hydroxy-7-(methoxymethoxy)-11,15,18,18-tetramethyl-3,13-dioxo-\
2,4-dioxatetracyclo[12.3.1.0^1,5^.0^6,11^]octadec-14-en-10-yl benzoate
;
loop_
    _publ_author_name
    _publ_author_address
    'Oishi, Takeshi'
;
School of Medicine,
Keio University,
Hiyoshi 4-1-1, Kohoku-ku,
Yokohama 223-8521,
Japan
;
    'Fukaya, Keisuke'
;
Department of Applied Chemistry,
Faculty of Science and Technology,
Keio University,
Hiyoshi 3-14-1, Kohoku-ku,
Yokohama 223-8522,
Japan
;
    'Sato, Takaaki'
;
Department of Applied Chemistry,
Faculty of Science and Technology,
Keio University,
Hiyoshi 3-14-1, Kohoku-ku,
Yokohama 223-8522,
Japan
;
    'Chida, Noritaka'
;
Department of Applied Chemistry,
Faculty of Science and Technology,
Keio University,
Hiyoshi 3-14-1, Kohoku-ku,
Yokohama 223-8522,
Japan
;
_publ_section_synopsis
;
In the title compound, ring conformations in the tetracyclic system are twist,
chair, half-chair and boat-chair forms. In the crystal, the intermolecular
O---H...O hydrogen bonds connect the molecules into a helical chain, and the
intermolecular C---H...O interactions link the chains into a three-dimensional
architecture.
;
data_I
_chemical_name_systematic
;\
(+)-(1<i>S</i>,5<i>S</i>,6<i>S</i>,7<i>S</i>,10<i>S</i>,11<i>S</i>,\
16<i>S</i>)-16-Hydroxy-7-(methoxymethoxy)-11,15,18,18-tetramethyl-3,13-dioxo-\
2,4-dioxatetracyclo[12.3.1.0^1,5^.0^6,11^]octadec-14-en-10-yl benzoate
;
_chemical_name_common     ?
_chemical_formula_moiety     'C29 H36 O9'
_chemical_formula_sum     'C29 H36 O9'
_chemical_formula_iupac     'C29 H36 O9'
_chemical_formula_weight     528.58
_chemical_melting_point_gt     508
_chemical_melting_point_lt     505
_chemical_absolute_configuration     ad
_space_group_crystal_system     orthorhombic
_space_group_name_H-M_alt     'P 21 21 21'
_space_group_name_Hall     'P 2ac 2ab'
loop_
    _space_group_symop_operation_xyz
    'x, y, z'
    '-x+1/2, -y, z+1/2'
    '-x, y+1/2, -z+1/2'
    'x+1/2, -y+1/2, -z'
_cell_length_a     13.2073(2)
_cell_length_b     13.2580(2)
_cell_length_c     14.8563(2)
_cell_angle_alpha     90
_cell_angle_beta     90
_cell_angle_gamma     90
_cell_volume     2601.37(7)
_cell_formula_units_Z     4
_cell_measurement_reflns_used     6149
_cell_measurement_theta_min     4.4699
_cell_measurement_theta_max     66.5550
_cell_measurement_temperature     90
_exptl_crystal_description     needle
_exptl_crystal_colour     colorless
_exptl_crystal_size_max     0.270
_exptl_crystal_size_mid     0.140
_exptl_crystal_size_min     0.090
_exptl_crystal_density_diffrn     1.350
_exptl_crystal_density_meas     ?
_exptl_crystal_density_method     'not measured'
_exptl_crystal_F_000     1128
_exptl_absorpt_coefficient_mu     0.825
_exptl_absorpt_correction_type     multi-scan
_exptl_absorpt_process_details
;
(<i>SADABS</i>; Bruker, 2016)
;
_exptl_absorpt_correction_T_min     0.84
_exptl_absorpt_correction_T_max     0.93
_exptl_special_details
;
;
_diffrn_ambient_temperature     90
_diffrn_source     'fine-focus sealed tube'
_diffrn_radiation_type     CuK\a
_diffrn_radiation_wavelength     1.54178
_diffrn_radiation_monochromator     'multilayered confocal mirror'
_diffrn_measurement_device_type     'Bruker D8 Venture'
_diffrn_measurement_method     '\f and \w scans'
_diffrn_detector_area_resol_mean     10.4167
_diffrn_reflns_number     17552
_diffrn_reflns_av_R_equivalents     0.0406
_diffrn_reflns_av_unetI/netI     0.0335
_diffrn_reflns_av_sigmaI/netI     ?
_diffrn_reflns_theta_min     4.47
_diffrn_reflns_theta_max     66.55
_diffrn_reflns_theta_full     66.55
_diffrn_measured_fraction_theta_max     0.972
_diffrn_measured_fraction_theta_full     0.972
_diffrn_reflns_limit_h_min     -15
_diffrn_reflns_limit_h_max     15
_diffrn_reflns_limit_k_min     -13
_diffrn_reflns_limit_k_max     15
_diffrn_reflns_limit_l_min     -17
_diffrn_reflns_limit_l_max     17
_diffrn_standards_number     0
_diffrn_standards_interval_count     ?
_diffrn_standards_decay_%     ?
_refine_special_details
;
  Refinement of <i>F</i>^2^ against ALL reflections.
  The weighted <i>R</i>--factor <i>wR</i> and  goodness of fit <i>S</i> are
based on <i>F</i>^2^, conventional <i>R</i>--factors <i>R</i> are based on
<i>F</i>, with <i>F</i> set to zero for negative <i>F</i>^2^.
  The threshold expression of <i>F</i>^2^ > 2<i>\s</i>(<i>F</i>^2^) is used
only for calculating <i>R</i>--factors(gt) <i>etc.</i> and is not relevant
to the choice of reflections for refinement.
  <i>R</i>--factors based on <i>F</i>^2^ are statistically about twice as
large as those based on <i>F</i>, and <i>R</i>--factors based on ALL data
will be even larger.
   Problematic ten reflections (1  7  0, 0  9  1, 5  1  5, 0  0  8,
1  11  1, 2  7  0, --2  13  2, 2  1  7, 1  12  2,  2  13  2) with
|<i>I</i>(obs)-<i>I</i>(calc)|/<i>\s</i>W(<i>I</i>) greater than 10 have
been omitted in the final refinement.
;
_reflns_number_total     4488
_reflns_number_gt     4049
_reflns_threshold_expression     'I > 2\s(I)'
_refine_ls_structure_factor_coef     Fsqd
_refine_ls_matrix_type     full
_refine_ls_R_factor_all     0.0350
_refine_ls_R_factor_gt     0.0281
_refine_ls_wR_factor_gt     0.0544
_refine_ls_wR_factor_ref     0.0575
_refine_ls_goodness_of_fit_ref     1.005
_refine_ls_restrained_S_all     1.005
_refine_ls_number_reflns     4488
_refine_ls_number_parameters     349
_refine_ls_number_restraints     0
_refine_ls_number_constraints     ?
_refine_ls_hydrogen_treatment     constr
_refine_ls_weighting_scheme     calc
_refine_ls_weighting_details
                           'w=1/[\s^2^(Fo^2^)+0.9512P] where P=(Fo^2^+2Fc^2^)/3'
_atom_sites_solution_hydrogens     geom
_atom_sites_solution_primary     direct
_atom_sites_solution_secondary     difmap
_refine_ls_shift/su_max     0.000
_refine_ls_shift/su_mean     0.000
_refine_diff_density_max     0.194
_refine_diff_density_min     -0.173
_refine_ls_extinction_method     none
_refine_ls_extinction_coef     ?
_refine_ls_abs_structure_details
;
Flack <i>x</i> determined using 1649 quotients
[(<i>I</i>^+^)-(<i>I</i>^-^)]/[(<i>I</i>^+^)+(<i>I</i>^-^)]
(Parsons <i>et al.</i>, 2013).
;
_refine_ls_abs_structure_Flack     0.01(7)
loop_
    _atom_type_symbol
    _atom_type_description
    _atom_type_scat_dispersion_real
    _atom_type_scat_dispersion_imag
    _atom_type_scat_source
    C C 0.0181 0.0091 'International Tables Vol C Tables 4.2.6.8 and 6.1.1.4'
    H H 0.0000 0.0000 'International Tables Vol C Tables 4.2.6.8 and 6.1.1.4'
    O O 0.0492 0.0322 'International Tables Vol C Tables 4.2.6.8 and 6.1.1.4'
_computing_data_collection
;
<i>APEX3</i> (Bruker, 2016)
;
_computing_cell_refinement
;
<i>SAINT</i> (Bruker, 2016)
;
_computing_data_reduction
;
<i>SAINT</i>(Bruker, 2016)
;
_computing_structure_solution
;
<i>SHELXT2014</i> (Sheldrick, 2015<i>a</i>)
;
_computing_structure_refinement
;
<i>SHELXL2014</i> (Sheldrick, 2015<i>b</i>)
;
_computing_molecular_graphics
;
<i>Mercury</i> (Macrae <i>et al.</i>, 2020)
;
_computing_publication_material
;
<i>publCif</i> (Westrip, 2010) and <i>PLATON</i> (Spek, 2020)
;
loop_
    _atom_site_type_symbol
    _atom_site_label
    _atom_site_fract_x
    _atom_site_fract_y
    _atom_site_fract_z
    _atom_site_U_iso_or_equiv
    _atom_site_adp_type
    _atom_site_calc_flag
    _atom_site_occupancy
    _atom_site_disorder_assembly
    _atom_site_disorder_group
    C C1 0.29313(18) 0.36157(17) 0.52288(15) 0.0185(5) Uani d 1 . .
    C C2 0.40702(17) 0.34711(17) 0.54120(14) 0.0165(5) Uani d 1 . .
    H H2 0.4148 0.2822 0.5748 0.02 Uiso calc 1 . .
    C C3 0.46542(17) 0.42818(16) 0.59392(14) 0.0154(5) Uani d 1 . .
    H H3 0.4159 0.4832 0.6073 0.019 Uiso calc 1 . .
    C C4 0.55414(18) 0.47775(16) 0.54327(14) 0.0170(5) Uani d 1 . .
    H H4 0.6045 0.4258 0.524 0.02 Uiso calc 1 . .
    C C5 0.60464(18) 0.55792(19) 0.60195(15) 0.0222(5) Uani d 1 . .
    H H5A 0.6669 0.5815 0.5713 0.027 Uiso calc 1 . .
    H H5B 0.5584 0.6164 0.6072 0.027 Uiso calc 1 . .
    C C6 0.63253(18) 0.52209(18) 0.69649(15) 0.0199(5) Uani d 1 . .
    H H6A 0.6888 0.4729 0.6928 0.024 Uiso calc 1 . .
    H H6B 0.6558 0.5802 0.7328 0.024 Uiso calc 1 . .
    C C7 0.54246(17) 0.47339(16) 0.74180(14) 0.0171(5) Uani d 1 . .
    H H7 0.4881 0.525 0.7503 0.02 Uiso calc 1 . .
    C C8 0.49959(17) 0.38399(17) 0.68729(14) 0.0163(5) Uani d 1 . .
    C C9 0.41449(18) 0.33002(18) 0.74281(15) 0.0190(5) Uani d 1 . .
    H H9A 0.405 0.2628 0.7151 0.023 Uiso calc 1 . .
    H H9B 0.4427 0.3181 0.8036 0.023 Uiso calc 1 . .
    C C10 0.30917(18) 0.37388(17) 0.75641(16) 0.0192(5) Uani d 1 . .
    C C11 0.25421(17) 0.40784(17) 0.67406(15) 0.0184(5) Uani d 1 . .
    C C12 0.24790(18) 0.50668(17) 0.65522(16) 0.0194(5) Uani d 1 . .
    C C13 0.22472(18) 0.54081(18) 0.55976(15) 0.0219(5) Uani d 1 . .
    H H13 0.1498 0.5487 0.5533 0.026 Uiso calc 1 . .
    C C14 0.26259(19) 0.46571(18) 0.48757(15) 0.0206(5) Uani d 1 . .
    H H14A 0.2085 0.4568 0.4421 0.025 Uiso calc 1 . .
    H H14B 0.3217 0.4959 0.4566 0.025 Uiso calc 1 . .
    C C15 0.22581(18) 0.32944(18) 0.60119(15) 0.0203(5) Uani d 1 . .
    C C16 0.23971(19) 0.21823(17) 0.62803(16) 0.0240(5) Uani d 1 . .
    H H16A 0.2024 0.1751 0.5859 0.036 Uiso calc 1 . .
    H H16B 0.2137 0.2078 0.6891 0.036 Uiso calc 1 . .
    H H16C 0.3118 0.2009 0.6262 0.036 Uiso calc 1 . .
    C C17 0.11267(19) 0.3400(2) 0.57840(17) 0.0283(6) Uani d 1 . .
    H H17A 0.0972 0.4108 0.5652 0.042 Uiso calc 1 . .
    H H17B 0.072 0.3175 0.6298 0.042 Uiso calc 1 . .
    H H17C 0.0967 0.2985 0.5257 0.042 Uiso calc 1 . .
    C C18 0.2724(2) 0.58910(19) 0.72090(16) 0.0278(6) Uani d 1 . .
    H H18A 0.2873 0.5595 0.7799 0.042 Uiso calc 1 . .
    H H18B 0.2143 0.6347 0.7262 0.042 Uiso calc 1 . .
    H H18C 0.3314 0.6269 0.6995 0.042 Uiso calc 1 . .
    C C19 0.58214(18) 0.30291(17) 0.67462(16) 0.0197(5) Uani d 1 . .
    H H19A 0.6384 0.3312 0.6398 0.03 Uiso calc 1 . .
    H H19B 0.5536 0.245 0.6424 0.03 Uiso calc 1 . .
    H H19C 0.6069 0.281 0.7336 0.03 Uiso calc 1 . .
    O O20 0.28228(12) 0.29062(12) 0.44657(10) 0.0221(4) Uani d 1 . .
    C C21 0.37150(19) 0.28495(18) 0.40342(16) 0.0220(5) Uani d 1 . .
    O O22 0.44552(12) 0.33066(11) 0.45053(10) 0.0193(4) Uani d 1 . .
    O O23 0.38417(14) 0.24438(14) 0.33279(11) 0.0302(4) Uani d 1 . .
    O O24 0.57161(12) 0.43307(11) 0.82891(10) 0.0175(3) Uani d 1 . .
    C C25 0.56613(17) 0.49480(17) 0.90059(15) 0.0177(5) Uani d 1 . .
    O O26 0.54871(13) 0.58399(12) 0.89538(11) 0.0247(4) Uani d 1 . .
    C C27 0.57910(17) 0.43860(18) 0.98644(15) 0.0184(5) Uani d 1 . .
    C C28 0.56861(19) 0.33481(19) 0.99105(16) 0.0241(6) Uani d 1 . .
    H H28 0.5596 0.2971 0.9373 0.029 Uiso calc 1 . .
    C C29 0.5710(2) 0.2853(2) 1.07304(17) 0.0320(6) Uani d 1 . .
    H H29 0.5636 0.2141 1.0758 0.038 Uiso calc 1 . .
    C C30 0.5845(2) 0.3411(2) 1.15120(17) 0.0355(7) Uani d 1 . .
    H H30 0.5836 0.3082 1.208 0.043 Uiso calc 1 . .
    C C31 0.5993(2) 0.4441(2) 1.14701(16) 0.0326(7) Uani d 1 . .
    H H31 0.6116 0.4812 1.2006 0.039 Uiso calc 1 . .
    C C32 0.59611(17) 0.4935(2) 1.06494(16) 0.0237(6) Uani d 1 . .
    H H32 0.6055 0.5645 1.0622 0.028 Uiso calc 1 . .
    O O33 0.27312(13) 0.37839(13) 0.83187(11) 0.0279(4) Uani d 1 . .
    O O34 0.51273(12) 0.52911(12) 0.46645(10) 0.0189(4) Uani d 1 . .
    C C35 0.56149(19) 0.50924(19) 0.38360(15) 0.0235(5) Uani d 1 . .
    H H35A 0.559 0.4358 0.3719 0.028 Uiso calc 1 . .
    H H35B 0.5235 0.5433 0.3348 0.028 Uiso calc 1 . .
    O O36 0.66209(13) 0.54080(13) 0.38042(11) 0.0262(4) Uani d 1 . .
    C C37 0.6726(2) 0.6481(2) 0.37659(18) 0.0299(6) Uani d 1 . .
    H H37A 0.6369 0.674 0.3236 0.045 Uiso calc 1 . .
    H H37B 0.7445 0.6657 0.3725 0.045 Uiso calc 1 . .
    H H37C 0.6436 0.6782 0.4311 0.045 Uiso calc 1 . .
    O O38 0.27143(15) 0.63683(12) 0.54668(12) 0.0311(4) Uani d 1 . .
    H H38 0.2602 0.6569 0.494 0.047 Uiso calc 1 . .
loop_
    _atom_site_aniso_label
    _atom_site_aniso_U_11
    _atom_site_aniso_U_22
    _atom_site_aniso_U_33
    _atom_site_aniso_U_12
    _atom_site_aniso_U_13
    _atom_site_aniso_U_23
    C1 0.0221(13) 0.0182(13) 0.0153(12) -0.0001(9) -0.0062(10) -0.0049(9)
    C2 0.0206(12) 0.0169(13) 0.0121(11) 0.0014(9) 0.0000(9) 0.0006(9)
    C3 0.0181(12) 0.0143(12) 0.0139(10) 0.0033(9) -0.0001(10) -0.0004(9)
    C4 0.0198(12) 0.0166(13) 0.0146(11) 0.0021(9) -0.0008(10) 0.0015(9)
    C5 0.0231(13) 0.0230(14) 0.0204(12) -0.0060(10) 0.0013(11) 0.0029(10)
    C6 0.0221(13) 0.0172(14) 0.0204(12) -0.0046(9) -0.0034(10) -0.0015(9)
    C7 0.0237(13) 0.0151(13) 0.0124(11) 0.0021(9) -0.0030(9) 0.0005(9)
    C8 0.0187(12) 0.0156(12) 0.0148(11) -0.0003(9) -0.0017(10) 0.0007(9)
    C9 0.0251(14) 0.0174(12) 0.0144(11) -0.0032(9) -0.0033(10) 0.0012(9)
    C10 0.0255(13) 0.0129(12) 0.0193(13) -0.0056(9) 0.0010(11) -0.0023(9)
    C11 0.0141(12) 0.0226(14) 0.0184(11) 0.0001(9) 0.0031(10) -0.0020(9)
    C12 0.0162(11) 0.0219(13) 0.0202(12) 0.0033(9) 0.0029(10) -0.0032(9)
    C13 0.0218(13) 0.0201(13) 0.0238(12) 0.0048(10) 0.0001(10) 0.0005(10)
    C14 0.0207(13) 0.0241(13) 0.0169(11) 0.0034(10) -0.0029(10) -0.0004(9)
    C15 0.0196(13) 0.0208(13) 0.0204(12) -0.0012(10) -0.0026(10) -0.0003(10)
    C16 0.0246(13) 0.0214(13) 0.0258(13) -0.0052(10) -0.0020(11) -0.0016(10)
    C17 0.0220(14) 0.0322(16) 0.0308(14) -0.0043(11) -0.0020(11) -0.0027(11)
    C18 0.0402(16) 0.0227(14) 0.0206(12) 0.0036(11) 0.0015(12) -0.0039(10)
    C19 0.0241(13) 0.0185(13) 0.0166(11) 0.0019(9) -0.0047(10) 0.0001(9)
    O20 0.0252(9) 0.0228(9) 0.0182(8) 0.0006(7) -0.0064(7) -0.0071(7)
    C21 0.0291(14) 0.0180(13) 0.0190(12) 0.0069(10) -0.0067(11) -0.0015(10)
    O22 0.0238(9) 0.0204(9) 0.0138(8) 0.0029(7) -0.0007(7) -0.0039(6)
    O23 0.0401(11) 0.0314(11) 0.0189(9) 0.0117(8) -0.0075(8) -0.0098(8)
    O24 0.0239(9) 0.0150(9) 0.0134(7) 0.0014(6) -0.0047(7) -0.0004(6)
    C25 0.0161(11) 0.0186(14) 0.0183(11) -0.0016(9) -0.0003(10) -0.0035(9)
    O26 0.0350(10) 0.0170(10) 0.0221(9) 0.0007(7) 0.0006(8) -0.0025(7)
    C27 0.0149(12) 0.0245(14) 0.0159(11) 0.0008(9) -0.0006(10) 0.0000(9)
    C28 0.0253(14) 0.0276(15) 0.0193(12) -0.0007(11) -0.0033(11) 0.0005(10)
    C29 0.0337(15) 0.0334(16) 0.0287(15) -0.0021(12) -0.0025(12) 0.0114(11)
    C30 0.0332(16) 0.055(2) 0.0186(13) 0.0010(13) -0.0009(12) 0.0112(12)
    C31 0.0275(14) 0.055(2) 0.0150(12) 0.0018(13) -0.0016(11) -0.0082(12)
    C32 0.0188(13) 0.0300(15) 0.0224(13) 0.0014(10) -0.0001(10) -0.0056(10)
    O33 0.0354(10) 0.0296(10) 0.0188(9) 0.0012(8) 0.0062(8) 0.0013(7)
    O34 0.0247(9) 0.0197(9) 0.0124(8) 0.0025(6) 0.0011(7) 0.0023(6)
    C35 0.0290(14) 0.0253(14) 0.0163(12) 0.0019(11) 0.0031(10) 0.0004(9)
    O36 0.0272(10) 0.0276(10) 0.0236(9) 0.0022(7) 0.0067(7) 0.0051(7)
    C37 0.0298(15) 0.0291(16) 0.0307(14) -0.0024(11) 0.0034(12) 0.0113(11)
    O38 0.0482(12) 0.0182(10) 0.0269(9) 0.0012(8) 0.0030(9) 0.0029(7)
_geom_special_details
;
All esds (except the esd in the dihedral angle between two l.s. planes)
are estimated using the full covariance matrix.  The cell esds are taken
into account individually in the estimation of esds in distances, angles
and torsion angles; correlations between esds in cell parameters are only
used when they are defined by crystal symmetry.  An approximate (isotropic)
treatment of cell esds is used for estimating esds involving l.s. planes.
;
loop_
    _geom_bond_atom_site_label_1
    _geom_bond_atom_site_label_2
    _geom_bond_site_symmetry_2
    _geom_bond_distance
    _geom_bond_publ_flag
    C1 O20 . 1.480(3) ?
    C1 C14 . 1.531(3) ?
    C1 C15 . 1.525(3) ?
    C1 C2 . 1.541(3) ?
    C2 O22 . 1.456(3) ?
    C2 C3 . 1.537(3) ?
    C2 H2 . 1.0 ?
    C3 C4 . 1.540(3) ?
    C3 C8 . 1.572(3) ?
    C3 H3 . 1.0 ?
    C4 O34 . 1.437(3) ?
    C4 C5 . 1.528(3) ?
    C4 H4 . 1.0 ?
    C5 C6 . 1.528(3) ?
    C5 H5A . 0.99 ?
    C5 H5B . 0.99 ?
    C6 C7 . 1.512(3) ?
    C6 H6A . 0.99 ?
    C6 H6B . 0.99 ?
    C7 O24 . 1.452(3) ?
    C7 C8 . 1.543(3) ?
    C7 H7 . 1.0 ?
    C8 C19 . 1.543(3) ?
    C8 C9 . 1.567(3) ?
    C9 C10 . 1.521(3) ?
    C9 H9A . 0.99 ?
    C9 H9B . 0.99 ?
    C10 O33 . 1.219(3) ?
    C10 C11 . 1.492(3) ?
    C11 C12 . 1.343(3) ?
    C11 C15 . 1.547(3) ?
    C12 C18 . 1.500(3) ?
    C12 C13 . 1.520(3) ?
    C13 O38 . 1.428(3) ?
    C13 C14 . 1.547(3) ?
    C13 H13 . 1.0 ?
    C14 H14A . 0.99 ?
    C14 H14B . 0.99 ?
    C15 C16 . 1.538(3) ?
    C15 C17 . 1.539(3) ?
    C16 H16A . 0.98 ?
    C16 H16B . 0.98 ?
    C16 H16C . 0.98 ?
    C17 H17A . 0.98 ?
    C17 H17B . 0.98 ?
    C17 H17C . 0.98 ?
    C18 H18A . 0.98 ?
    C18 H18B . 0.98 ?
    C18 H18C . 0.98 ?
    C19 H19A . 0.98 ?
    C19 H19B . 0.98 ?
    C19 H19C . 0.98 ?
    O20 C21 . 1.344(3) ?
    C21 O23 . 1.191(3) ?
    C21 O22 . 1.346(3) ?
    O24 C25 . 1.345(3) ?
    C25 O26 . 1.207(3) ?
    C25 C27 . 1.487(3) ?
    C27 C28 . 1.385(4) ?
    C27 C32 . 1.393(3) ?
    C28 C29 . 1.384(3) ?
    C28 H28 . 0.95 ?
    C29 C30 . 1.389(4) ?
    C29 H29 . 0.95 ?
    C30 C31 . 1.380(4) ?
    C30 H30 . 0.95 ?
    C31 C32 . 1.385(4) ?
    C31 H31 . 0.95 ?
    C32 H32 . 0.95 ?
    O34 C35 . 1.414(3) ?
    C35 O36 . 1.394(3) ?
    C35 H35A . 0.99 ?
    C35 H35B . 0.99 ?
    O36 C37 . 1.431(3) ?
    C37 H37A . 0.98 ?
    C37 H37B . 0.98 ?
    C37 H37C . 0.98 ?
    O38 H38 . 0.84 ?
loop_
    _geom_angle_atom_site_label_1
    _geom_angle_atom_site_label_2
    _geom_angle_atom_site_label_3
    _geom_angle_site_symmetry_1
    _geom_angle_site_symmetry_3
    _geom_angle
    _geom_angle_publ_flag
    O20 C1 C14 . . 106.57(17) ?
    O20 C1 C15 . . 110.51(18) ?
    C14 C1 C15 . . 111.1(2) ?
    O20 C1 C2 . . 98.67(17) ?
    C14 C1 C2 . . 115.5(2) ?
    C15 C1 C2 . . 113.56(18) ?
    O22 C2 C1 . . 101.31(16) ?
    O22 C2 C3 . . 113.62(18) ?
    C1 C2 C3 . . 119.53(18) ?
    O22 C2 H2 . . 107.2 ?
    C1 C2 H2 . . 107.2 ?
    C3 C2 H2 . . 107.2 ?
    C4 C3 C2 . . 115.54(18) ?
    C4 C3 C8 . . 111.83(18) ?
    C2 C3 C8 . . 109.45(17) ?
    C4 C3 H3 . . 106.5 ?
    C2 C3 H3 . . 106.5 ?
    C8 C3 H3 . . 106.5 ?
    O34 C4 C5 . . 106.83(17) ?
    O34 C4 C3 . . 107.50(18) ?
    C5 C4 C3 . . 110.50(18) ?
    O34 C4 H4 . . 110.6 ?
    C5 C4 H4 . . 110.6 ?
    C3 C4 H4 . . 110.6 ?
    C6 C5 C4 . . 114.42(19) ?
    C6 C5 H5A . . 108.7 ?
    C4 C5 H5A . . 108.7 ?
    C6 C5 H5B . . 108.7 ?
    C4 C5 H5B . . 108.7 ?
    H5A C5 H5B . . 107.6 ?
    C7 C6 C5 . . 110.63(19) ?
    C7 C6 H6A . . 109.5 ?
    C5 C6 H6A . . 109.5 ?
    C7 C6 H6B . . 109.5 ?
    C5 C6 H6B . . 109.5 ?
    H6A C6 H6B . . 108.1 ?
    O24 C7 C6 . . 110.20(18) ?
    O24 C7 C8 . . 106.39(17) ?
    C6 C7 C8 . . 112.53(18) ?
    O24 C7 H7 . . 109.2 ?
    C6 C7 H7 . . 109.2 ?
    C8 C7 H7 . . 109.2 ?
    C19 C8 C7 . . 109.88(18) ?
    C19 C8 C9 . . 104.65(18) ?
    C7 C8 C9 . . 109.74(17) ?
    C19 C8 C3 . . 110.79(17) ?
    C7 C8 C3 . . 106.39(17) ?
    C9 C8 C3 . . 115.39(18) ?
    C10 C9 C8 . . 123.5(2) ?
    C10 C9 H9A . . 106.5 ?
    C8 C9 H9A . . 106.5 ?
    C10 C9 H9B . . 106.5 ?
    C8 C9 H9B . . 106.5 ?
    H9A C9 H9B . . 106.5 ?
    O33 C10 C11 . . 123.3(2) ?
    O33 C10 C9 . . 119.9(2) ?
    C11 C10 C9 . . 116.8(2) ?
    C12 C11 C10 . . 119.7(2) ?
    C12 C11 C15 . . 119.7(2) ?
    C10 C11 C15 . . 119.28(19) ?
    C11 C12 C18 . . 124.2(2) ?
    C11 C12 C13 . . 119.8(2) ?
    C18 C12 C13 . . 115.7(2) ?
    O38 C13 C12 . . 107.78(19) ?
    O38 C13 C14 . . 109.87(19) ?
    C12 C13 C14 . . 112.97(19) ?
    O38 C13 H13 . . 108.7 ?
    C12 C13 H13 . . 108.7 ?
    C14 C13 H13 . . 108.7 ?
    C1 C14 C13 . . 115.35(19) ?
    C1 C14 H14A . . 108.4 ?
    C13 C14 H14A . . 108.4 ?
    C1 C14 H14B . . 108.4 ?
    C13 C14 H14B . . 108.4 ?
    H14A C14 H14B . . 107.5 ?
    C16 C15 C1 . . 113.3(2) ?
    C16 C15 C11 . . 115.70(19) ?
    C1 C15 C11 . . 101.82(18) ?
    C16 C15 C17 . . 105.1(2) ?
    C1 C15 C17 . . 111.90(19) ?
    C11 C15 C17 . . 109.2(2) ?
    C15 C16 H16A . . 109.5 ?
    C15 C16 H16B . . 109.5 ?
    H16A C16 H16B . . 109.5 ?
    C15 C16 H16C . . 109.5 ?
    H16A C16 H16C . . 109.5 ?
    H16B C16 H16C . . 109.5 ?
    C15 C17 H17A . . 109.5 ?
    C15 C17 H17B . . 109.5 ?
    H17A C17 H17B . . 109.5 ?
    C15 C17 H17C . . 109.5 ?
    H17A C17 H17C . . 109.5 ?
    H17B C17 H17C . . 109.5 ?
    C12 C18 H18A . . 109.5 ?
    C12 C18 H18B . . 109.5 ?
    H18A C18 H18B . . 109.5 ?
    C12 C18 H18C . . 109.5 ?
    H18A C18 H18C . . 109.5 ?
    H18B C18 H18C . . 109.5 ?
    C8 C19 H19A . . 109.5 ?
    C8 C19 H19B . . 109.5 ?
    H19A C19 H19B . . 109.5 ?
    C8 C19 H19C . . 109.5 ?
    H19A C19 H19C . . 109.5 ?
    H19B C19 H19C . . 109.5 ?
    C21 O20 C1 . . 108.42(17) ?
    O23 C21 O22 . . 124.0(2) ?
    O23 C21 O20 . . 124.7(2) ?
    O22 C21 O20 . . 111.32(19) ?
    C21 O22 C2 . . 107.14(17) ?
    C25 O24 C7 . . 117.86(17) ?
    O26 C25 O24 . . 123.7(2) ?
    O26 C25 C27 . . 124.6(2) ?
    O24 C25 C27 . . 111.59(19) ?
    C28 C27 C32 . . 119.6(2) ?
    C28 C27 C25 . . 121.9(2) ?
    C32 C27 C25 . . 118.3(2) ?
    C27 C28 C29 . . 120.8(2) ?
    C27 C28 H28 . . 119.6 ?
    C29 C28 H28 . . 119.6 ?
    C28 C29 C30 . . 119.1(3) ?
    C28 C29 H29 . . 120.5 ?
    C30 C29 H29 . . 120.5 ?
    C31 C30 C29 . . 120.5(2) ?
    C31 C30 H30 . . 119.7 ?
    C29 C30 H30 . . 119.7 ?
    C30 C31 C32 . . 120.2(2) ?
    C30 C31 H31 . . 119.9 ?
    C32 C31 H31 . . 119.9 ?
    C31 C32 C27 . . 119.7(3) ?
    C31 C32 H32 . . 120.2 ?
    C27 C32 H32 . . 120.2 ?
    C35 O34 C4 . . 115.45(17) ?
    O36 C35 O34 . . 114.06(19) ?
    O36 C35 H35A . . 108.7 ?
    O34 C35 H35A . . 108.7 ?
    O36 C35 H35B . . 108.7 ?
    O34 C35 H35B . . 108.7 ?
    H35A C35 H35B . . 107.6 ?
    C35 O36 C37 . . 113.11(19) ?
    O36 C37 H37A . . 109.5 ?
    O36 C37 H37B . . 109.5 ?
    H37A C37 H37B . . 109.5 ?
    O36 C37 H37C . . 109.5 ?
    H37A C37 H37C . . 109.5 ?
    H37B C37 H37C . . 109.5 ?
    C13 O38 H38 . . 109.5 ?
loop_
    _geom_torsion_atom_site_label_1
    _geom_torsion_atom_site_label_2
    _geom_torsion_atom_site_label_3
    _geom_torsion_atom_site_label_4
    _geom_torsion_site_symmetry_1
    _geom_torsion_site_symmetry_2
    _geom_torsion_site_symmetry_3
    _geom_torsion_site_symmetry_4
    _geom_torsion
    _geom_torsion_publ_flag
    O20 C1 C2 O22 . . . . 34.44(19) ?
    C14 C1 C2 O22 . . . . -78.6(2) ?
    C15 C1 C2 O22 . . . . 151.38(18) ?
    O20 C1 C2 C3 . . . . 160.10(18) ?
    C14 C1 C2 C3 . . . . 47.0(3) ?
    C15 C1 C2 C3 . . . . -83.0(3) ?
    O22 C2 C3 C4 . . . . -0.3(3) ?
    C1 C2 C3 C4 . . . . -119.9(2) ?
    O22 C2 C3 C8 . . . . -127.57(19) ?
    C1 C2 C3 C8 . . . . 112.8(2) ?
    C2 C3 C4 O34 . . . . 62.8(2) ?
    C8 C3 C4 O34 . . . . -171.15(16) ?
    C2 C3 C4 C5 . . . . 179.00(18) ?
    C8 C3 C4 C5 . . . . -54.9(2) ?
    O34 C4 C5 C6 . . . . 167.08(19) ?
    C3 C4 C5 C6 . . . . 50.4(3) ?
    C4 C5 C6 C7 . . . . -51.3(3) ?
    C5 C6 C7 O24 . . . . 175.86(18) ?
    C5 C6 C7 C8 . . . . 57.3(3) ?
    O24 C7 C8 C19 . . . . -61.5(2) ?
    C6 C7 C8 C19 . . . . 59.3(2) ?
    O24 C7 C8 C9 . . . . 53.1(2) ?
    C6 C7 C8 C9 . . . . 173.87(19) ?
    O24 C7 C8 C3 . . . . 178.56(17) ?
    C6 C7 C8 C3 . . . . -60.7(2) ?
    C4 C3 C8 C19 . . . . -60.1(2) ?
    C2 C3 C8 C19 . . . . 69.2(2) ?
    C4 C3 C8 C7 . . . . 59.2(2) ?
    C2 C3 C8 C7 . . . . -171.41(18) ?
    C4 C3 C8 C9 . . . . -178.81(18) ?
    C2 C3 C8 C9 . . . . -49.5(2) ?
    C19 C8 C9 C10 . . . . -168.0(2) ?
    C7 C8 C9 C10 . . . . 74.2(3) ?
    C3 C8 C9 C10 . . . . -45.9(3) ?
    C8 C9 C10 O33 . . . . -130.2(2) ?
    C8 C9 C10 C11 . . . . 50.9(3) ?
    O33 C10 C11 C12 . . . . 77.9(3) ?
    C9 C10 C11 C12 . . . . -103.3(3) ?
    O33 C10 C11 C15 . . . . -115.4(3) ?
    C9 C10 C11 C15 . . . . 63.4(3) ?
    C10 C11 C12 C18 . . . . -14.1(4) ?
    C15 C11 C12 C18 . . . . 179.3(2) ?
    C10 C11 C12 C13 . . . . 159.6(2) ?
    C15 C11 C12 C13 . . . . -7.0(3) ?
    C11 C12 C13 O38 . . . . -150.6(2) ?
    C18 C12 C13 O38 . . . . 23.6(3) ?
    C11 C12 C13 C14 . . . . -29.0(3) ?
    C18 C12 C13 C14 . . . . 145.2(2) ?
    O20 C1 C14 C13 . . . . 155.30(19) ?
    C15 C1 C14 C13 . . . . 34.9(3) ?
    C2 C1 C14 C13 . . . . -96.3(2) ?
    O38 C13 C14 C1 . . . . 134.1(2) ?
    C12 C13 C14 C1 . . . . 13.7(3) ?
    O20 C1 C15 C16 . . . . 51.3(2) ?
    C14 C1 C15 C16 . . . . 169.37(19) ?
    C2 C1 C15 C16 . . . . -58.5(3) ?
    O20 C1 C15 C11 . . . . 176.24(17) ?
    C14 C1 C15 C11 . . . . -65.7(2) ?
    C2 C1 C15 C11 . . . . 66.4(2) ?
    O20 C1 C15 C17 . . . . -67.3(3) ?
    C14 C1 C15 C17 . . . . 50.8(3) ?
    C2 C1 C15 C17 . . . . -177.11(19) ?
    C12 C11 C15 C16 . . . . 177.6(2) ?
    C10 C11 C15 C16 . . . . 10.9(3) ?
    C12 C11 C15 C1 . . . . 54.3(3) ?
    C10 C11 C15 C1 . . . . -112.5(2) ?
    C12 C11 C15 C17 . . . . -64.2(3) ?
    C10 C11 C15 C17 . . . . 129.1(2) ?
    C14 C1 O20 C21 . . . . 91.8(2) ?
    C15 C1 O20 C21 . . . . -147.45(19) ?
    C2 C1 O20 C21 . . . . -28.2(2) ?
    C1 O20 C21 O23 . . . . -170.0(2) ?
    C1 O20 C21 O22 . . . . 10.3(2) ?
    O23 C21 O22 C2 . . . . -165.5(2) ?
    O20 C21 O22 C2 . . . . 14.2(2) ?
    C1 C2 O22 C21 . . . . -31.1(2) ?
    C3 C2 O22 C21 . . . . -160.57(18) ?
    C6 C7 O24 C25 . . . . 88.2(2) ?
    C8 C7 O24 C25 . . . . -149.56(18) ?
    C7 O24 C25 O26 . . . . -8.0(3) ?
    C7 O24 C25 C27 . . . . 169.16(18) ?
    O26 C25 C27 C28 . . . . 160.2(2) ?
    O24 C25 C27 C28 . . . . -17.0(3) ?
    O26 C25 C27 C32 . . . . -15.8(4) ?
    O24 C25 C27 C32 . . . . 167.0(2) ?
    C32 C27 C28 C29 . . . . 2.4(4) ?
    C25 C27 C28 C29 . . . . -173.5(2) ?
    C27 C28 C29 C30 . . . . -0.2(4) ?
    C28 C29 C30 C31 . . . . -2.5(4) ?
    C29 C30 C31 C32 . . . . 3.0(4) ?
    C30 C31 C32 C27 . . . . -0.7(4) ?
    C28 C27 C32 C31 . . . . -2.0(4) ?
    C25 C27 C32 C31 . . . . 174.1(2) ?
    C5 C4 O34 C35 . . . . 110.5(2) ?
    C3 C4 O34 C35 . . . . -130.85(19) ?
    C4 O34 C35 O36 . . . . -63.4(3) ?
    O34 C35 O36 C37 . . . . -71.5(3) ?
loop_
    _geom_hbond_atom_site_label_D
    _geom_hbond_atom_site_label_H
    _geom_hbond_atom_site_label_A
    _geom_hbond_site_symmetry_A
    _geom_hbond_distance_DH
    _geom_hbond_distance_HA
    _geom_hbond_distance_DA
    _geom_hbond_angle_DHA
    _geom_hbond_publ_flag
    O38 H38 O33 2_564 0.84 2.49 3.251(2) 151 y
    C14 H14B O34 . 0.99 2.57 3.423(3) 145 y
    C18 H18A O33 . 0.98 2.53 3.244(3) 130 y
    C35 H35A O22 . 0.99 2.36 2.990(3) 121 y
    C16 H16C O26 3_646 0.98 2.43 3.331(3) 153 y
    C19 H19B O26 3_646 0.98 2.59 3.534(3) 162 y
    C37 H37A O23 3_655 0.98 2.52 3.445(3) 158 y
_shelx_res_checksum     72078
_iucr_refine_instructions_details
;
    cu_151128_fk8_Cu_0m_a.res created by SHELXL-2014/7
TITL cu_151128_fk8_Cu_0m_a.res in P2(1)2(1)2(1)
CELL  1.54178  13.2073  13.2580  14.8563   90.000   90.000   90.000
ZERR    4.000   0.0002   0.0002   0.0002    0.000    0.000    0.000
LATT -1
SYMM 1/2-X, -Y, 1/2+Z
SYMM -X, 1/2+Y, 1/2-Z
SYMM 1/2+X, 1/2-Y, -Z
SFAC C  H  O
UNIT 116  144  36
REM Old TITL cu_151128_fk8_Cu_0m in P2(1)2(1)2(1)
REM SHELXT solution in P2(1)2(1)2(1)
REM R1 0.100,  Rweak 0.023,  Alpha 0.001,  Orientation as input
REM Flack x=  0.058 ( 0.066 ) from Parsons' quotients
REM Formula found by SHELXT:  C29 O9
L.S. 20
omit     1   7   0
omit     0   9   1
omit     5   1   5
omit     0   0   8
omit     1  11   1
omit     2   7   0
omit    -2  13   2
omit     2   1   7
omit     1  12   2
omit     2  13   2
BOND $H
SHEL 999 0.84
ACTA 50
CONF
HTAB C14 O34
HTAB C18 O33
HTAB C35 O22
EQIV $1 -x+1/2, -y+1, z-1/2
EQIV $2 -x+1, y-1/2, -z+3/2
EQIV $3 -x+1, y+1/2, -z+1/2
HTAB O38 O33_$1
HTAB C16 O26_$2
HTAB C19 O26_$2
HTAB C37 O23_$3
MPLA 3 O20 C21 O22 C1 C2
MPLA 4 C15 C11 C12 C13 C1 C14
MPLA 3 C10 C11 C15
MPLA 3 C18 C12 C13
RTAB dist H16C H2
RTAB dist H9A H16C
RTAB dist H2 H9A
FMAP 2
PLAN 5
SIZE 0.27 0.14 0.09
TEMP -183
WGHT    0.000000    0.951200
FVAR       0.29290
C1    1    0.293133    0.361573    0.522877    11.00000    0.02205    0.01818 =
         0.01535   -0.00493   -0.00617   -0.00015
C2    1    0.407025    0.347107    0.541204    11.00000    0.02060    0.01694 =
         0.01209    0.00060   -0.00002    0.00143
AFIX  13
H2    2    0.414846    0.282184    0.574754    11.00000   -1.20000
AFIX   0
C3    1    0.465422    0.428181    0.593917    11.00000    0.01813    0.01428 =
         0.01390   -0.00040   -0.00014    0.00326
AFIX  13
H3    2    0.415905    0.483222    0.607343    11.00000   -1.20000
AFIX   0
C4    1    0.554140    0.477745    0.543266    11.00000    0.01976    0.01662 =
         0.01460    0.00147   -0.00076    0.00212
AFIX  13
H4    2    0.604534    0.425765    0.523981    11.00000   -1.20000
AFIX   0
C5    1    0.604638    0.557921    0.601945    11.00000    0.02314    0.02300 =
         0.02039    0.00293    0.00126   -0.00604
AFIX  23
H5A   2    0.666894    0.581460    0.571348    11.00000   -1.20000
H5B   2    0.558352    0.616362    0.607192    11.00000   -1.20000
AFIX   0
C6    1    0.632533    0.522088    0.696492    11.00000    0.02214    0.01716 =
         0.02043   -0.00153   -0.00345   -0.00465
AFIX  23
H6A   2    0.688774    0.472901    0.692753    11.00000   -1.20000
H6B   2    0.655815    0.580225    0.732832    11.00000   -1.20000
AFIX   0
C7    1    0.542457    0.473394    0.741796    11.00000    0.02371    0.01509 =
         0.01241    0.00053   -0.00297    0.00210
AFIX  13
H7    2    0.488106    0.525026    0.750348    11.00000   -1.20000
AFIX   0
C8    1    0.499592    0.383990    0.687289    11.00000    0.01867    0.01557 =
         0.01475    0.00074   -0.00172   -0.00026
C9    1    0.414488    0.330016    0.742809    11.00000    0.02509    0.01738 =
         0.01442    0.00120   -0.00333   -0.00324
AFIX  23
H9A   2    0.404976    0.262767    0.715106    11.00000   -1.20000
H9B   2    0.442672    0.318134    0.803640    11.00000   -1.20000
AFIX   0
C10   1    0.309167    0.373876    0.756407    11.00000    0.02548    0.01294 =
         0.01930   -0.00231    0.00100   -0.00556
C11   1    0.254214    0.407836    0.674060    11.00000    0.01406    0.02258 =
         0.01842   -0.00202    0.00307    0.00015
C12   1    0.247902    0.506677    0.655219    11.00000    0.01625    0.02187 =
         0.02016   -0.00322    0.00295    0.00334
C13   1    0.224725    0.540810    0.559760    11.00000    0.02181    0.02008 =
         0.02380    0.00049    0.00006    0.00477
AFIX  13
H13   2    0.149784    0.548735    0.553259    11.00000   -1.20000
AFIX   0
C14   1    0.262594    0.465711    0.487566    11.00000    0.02073    0.02405 =
         0.01688   -0.00035   -0.00287    0.00340
AFIX  23
H14A  2    0.208501    0.456811    0.442124    11.00000   -1.20000
H14B  2    0.321659    0.495920    0.456635    11.00000   -1.20000
AFIX   0
C15   1    0.225813    0.329440    0.601188    11.00000    0.01957    0.02080 =
         0.02042   -0.00033   -0.00256   -0.00120
C16   1    0.239707    0.218233    0.628029    11.00000    0.02462    0.02140 =
         0.02583   -0.00158   -0.00201   -0.00515
AFIX 137
H16A  2    0.202437    0.175137    0.585904    11.00000   -1.50000
H16B  2    0.213726    0.207816    0.689115    11.00000   -1.50000
H16C  2    0.311809    0.200901    0.626166    11.00000   -1.50000
AFIX   0
C17   1    0.112670    0.340028    0.578404    11.00000    0.02199    0.03220 =
         0.03080   -0.00266   -0.00197   -0.00435
AFIX 137
H17A  2    0.097231    0.410808    0.565244    11.00000   -1.50000
H17B  2    0.071989    0.317482    0.629772    11.00000   -1.50000
H17C  2    0.096724    0.298537    0.525683    11.00000   -1.50000
AFIX   0
C18   1    0.272355    0.589100    0.720902    11.00000    0.04018    0.02268 =
         0.02056   -0.00394    0.00154    0.00357
AFIX 137
H18A  2    0.287337    0.559513    0.779867    11.00000   -1.50000
H18B  2    0.214280    0.634725    0.726198    11.00000   -1.50000
H18C  2    0.331421    0.626903    0.699549    11.00000   -1.50000
AFIX   0
C19   1    0.582137    0.302913    0.674618    11.00000    0.02410    0.01852 =
         0.01656    0.00013   -0.00469    0.00194
AFIX 137
H19A  2    0.638374    0.331212    0.639774    11.00000   -1.50000
H19B  2    0.553583    0.245032    0.642385    11.00000   -1.50000
H19C  2    0.606895    0.280986    0.733643    11.00000   -1.50000
AFIX   0
O20   3    0.282279    0.290617    0.446572    11.00000    0.02519    0.02283 =
         0.01820   -0.00711   -0.00641    0.00059
C21   1    0.371500    0.284954    0.403418    11.00000    0.02910    0.01799 =
         0.01897   -0.00155   -0.00672    0.00686
O22   3    0.445523    0.330660    0.450535    11.00000    0.02378    0.02040 =
         0.01383   -0.00391   -0.00072    0.00285
O23   3    0.384169    0.244378    0.332795    11.00000    0.04014    0.03138 =
         0.01893   -0.00982   -0.00749    0.01166
O24   3    0.571614    0.433066    0.828910    11.00000    0.02391    0.01505 =
         0.01340   -0.00036   -0.00465    0.00139
C25   1    0.566128    0.494797    0.900594    11.00000    0.01612    0.01856 =
         0.01830   -0.00351   -0.00033   -0.00155
O26   3    0.548711    0.583987    0.895383    11.00000    0.03497    0.01699 =
         0.02208   -0.00248    0.00065    0.00072
C27   1    0.579098    0.438595    0.986437    11.00000    0.01485    0.02452 =
         0.01587    0.00001   -0.00060    0.00075
C28   1    0.568612    0.334807    0.991055    11.00000    0.02531    0.02758 =
         0.01929    0.00054   -0.00330   -0.00070
AFIX  43
H28   2    0.559633    0.297110    0.937262    11.00000   -1.20000
AFIX   0
C29   1    0.571045    0.285283    1.073037    11.00000    0.03372    0.03343 =
         0.02871    0.01136   -0.00246   -0.00214
AFIX  43
H29   2    0.563599    0.214080    1.075797    11.00000   -1.20000
AFIX   0
C30   1    0.584524    0.341128    1.151203    11.00000    0.03323    0.05471 =
         0.01864    0.01124   -0.00088    0.00104
AFIX  43
H30   2    0.583588    0.308215    1.207999    11.00000   -1.20000
AFIX   0
C31   1    0.599267    0.444067    1.147012    11.00000    0.02751    0.05520 =
         0.01503   -0.00816   -0.00162    0.00178
AFIX  43
H31   2    0.611621    0.481154    1.200613    11.00000   -1.20000
AFIX   0
C32   1    0.596114    0.493496    1.064936    11.00000    0.01876    0.02995 =
         0.02245   -0.00557   -0.00005    0.00137
AFIX  43
H32   2    0.605508    0.564470    1.062185    11.00000   -1.20000
AFIX   0
O33   3    0.273124    0.378385    0.831867    11.00000    0.03537    0.02957 =
         0.01877    0.00130    0.00615    0.00116
O34   3    0.512734    0.529114    0.466455    11.00000    0.02470    0.01973 =
         0.01240    0.00229    0.00109    0.00253
C35   1    0.561493    0.509237    0.383596    11.00000    0.02898    0.02529 =
         0.01628    0.00039    0.00309    0.00191
AFIX  23
H35A  2    0.558989    0.435771    0.371876    11.00000   -1.20000
H35B  2    0.523518    0.543290    0.334837    11.00000   -1.20000
AFIX   0
O36   3    0.662087    0.540797    0.380423    11.00000    0.02724    0.02764 =
         0.02363    0.00515    0.00672    0.00217
C37   1    0.672605    0.648123    0.376585    11.00000    0.02984    0.02915 =
         0.03073    0.01133    0.00342   -0.00241
AFIX 137
H37A  2    0.636863    0.673996    0.323588    11.00000   -1.50000
H37B  2    0.744524    0.665719    0.372462    11.00000   -1.50000
H37C  2    0.643633    0.678163    0.431077    11.00000   -1.50000
AFIX   0
O38   3    0.271431    0.636833    0.546680    11.00000    0.04819    0.01825 =
         0.02688    0.00290    0.00297    0.00122
AFIX 147
H38   2    0.260238    0.656911    0.493984    11.00000   -1.50000
AFIX   0
HKLF 4
REM  cu_151128_fk8_Cu_0m_a.res in P2(1)2(1)2(1)
REM R1 =  0.0281 for    4049 Fo > 4sig(Fo)  and  0.0350 for all    4488 data
REM    349 parameters refined using      0 restraints
END
WGHT      0.0262      0.4663
REM Highest difference peak  0.194,  deepest hole -0.173,  1-sigma level  0.041
Q1    1   0.6005  0.4592  0.9480  11.00000  0.05    0.19
Q2    1   0.6178  0.3812  0.9855  11.00000  0.05    0.19
Q3    1   0.6110  0.4631  1.0141  11.00000  0.05    0.18
Q4    1   0.5799  0.5069  0.5813  11.00000  0.05    0.17
Q5    1   0.5647  0.6406  0.9678  11.00000  0.05    0.17
;
