# Supplementary material for: Crystal structure of (+)-(1S,5S,6S,7S,10S,11S,16S)-16-hy­droxy-7-(meth­oxy­meth­oxy)-11,15,18,18-tetra­methyl-3,13-dioxo-2,4-dioxa­tetra­cyclo[12.3.1.01,5.06,11]octa­dec-14-en-10-yl benzoate
Source: Acta Crystallogr E Crystallogr Commun. 2021 Nov 4;77(Pt 12):1234–8. doi: 10.1107/S2056989021011518 (PMC8647750; doi:10.1107/S2056989021011518)
Supplement: Supplementary file 2 [file e-77-01234-Isup2.hkl]

#
# h,k,l, Fc-squared, Fo-squared, sigma(Fo-squared), status flag
#
data_I
_shelx_title ' cu_151128_fk8_Cu_0m_a.res in P2(1)2(1)2(1)'
_shelx_refln_list_code          4
_shelx_F_calc_maximum      322.60
_exptl_crystal_F_000      1128.00
_reflns_d_resolution_high  0.8403

loop_
 _space_group_symop_operation_xyz
 'x, y, z'
 '-x+1/2, -y, z+1/2'
 '-x, y+1/2, -z+1/2'
 'x+1/2, -y+1/2, -z'

_cell_length_a    13.2073
_cell_length_b    13.2580
_cell_length_c    14.8563
_cell_angle_alpha  90.000
_cell_angle_beta   90.000
_cell_angle_gamma  90.000

_shelx_F_squared_multiplier     1.000

loop_
 _refln_index_h
 _refln_index_k
 _refln_index_l
 _refln_F_squared_calc
 _refln_F_squared_meas
 _refln_F_squared_sigma
 _refln_observed_status
   2   0   0        161.45        182.43         7.42 o
   4   0   0       1867.17       1915.73        39.09 o
   6   0   0      41502.25      42669.56      1093.22 o
   8   0   0        247.18        254.10        17.48 o
  10   0   0        135.79        130.89        13.99 o
  12   0   0        480.73        449.01        21.34 o
  14   0   0        104.21        110.28        30.89 o
   1   1   0       2189.88       2163.24        32.30 o
   2   1   0       2408.66       2296.55        30.31 o
   3   1   0     104068.09     114767.52      1697.01 o
   4   1   0       4289.58       4061.23        59.19 o
   5   1   0        872.43        964.80        22.75 o
   6   1   0         18.69         31.96         5.69 o
   7   1   0       3527.97       3482.03        65.52 o
   8   1   0        620.42        610.38        16.88 o
   9   1   0       1153.61       1136.07        25.95 o
  10   1   0        585.32        550.27        13.14 o
  11   1   0        511.29        446.27        16.08 o
  12   1   0        223.90        187.76        10.16 o
  13   1   0         20.09         17.72         8.25 o
  14   1   0        171.85        188.68        16.21 o
  15   1   0         17.85         15.03        16.90 o
   1   2   0      17798.30      18111.03       328.03 o
   2   2   0       4128.86       3947.72        51.29 o
   3   2   0       1826.38       1761.75        28.47 o
   4   2   0       2953.68       2941.14        46.65 o
   5   2   0       1025.29       1007.69        26.51 o
   6   2   0        147.18        130.44        10.74 o
   7   2   0       7426.43       7625.16       115.70 o
   8   2   0         11.72          4.00         8.91 o
   9   2   0          3.47         -0.46         5.97 o
  10   2   0        791.22        764.51        15.00 o
  11   2   0        229.40        212.83        10.21 o
  12   2   0        201.81        168.20        16.17 o
  13   2   0        354.45        341.37        15.14 o
  14   2   0         97.18         96.82        24.74 o
  15   2   0        229.15        245.17        16.42 o
   1   3   0      16476.20      16007.78       289.71 o
   2   3   0         14.56         16.98         2.76 o
   3   3   0       9955.04       9673.08       176.79 o
   5   3   0       2113.33       2088.53        61.78 o
   6   3   0       1930.53       1933.60        53.55 o
   7   3   0         35.54         21.68         6.22 o
   8   3   0       1163.68       1112.03        31.28 o
   9   3   0        122.85        154.67         8.20 o
  10   3   0         38.34         36.62         6.48 o
  11   3   0        594.58        562.21        13.66 o
  12   3   0          2.46          1.72         8.45 o
  13   3   0        423.49        432.51        13.73 o
  14   3   0        101.02        116.44        20.36 o
  15   3   0         11.86         22.81        15.10 o
   1   4   0       4856.60       4876.41       125.89 o
   2   4   0       4529.22       4466.83        82.01 o
   3   4   0        113.34        106.79         8.23 o
   4   4   0       2525.83       2616.92       138.71 o
   5   4   0        114.60        138.00         6.42 o
   6   4   0         96.09        134.07         7.12 o
   7   4   0         36.75         32.51         5.83 o
   8   4   0        336.85        332.77        11.67 o
   9   4   0         60.52         67.04         6.22 o
  10   4   0        480.19        479.35        10.68 o
  11   4   0         60.33         53.89         6.97 o
  12   4   0         10.33         10.41         6.34 o
  13   4   0         26.12         23.99        10.26 o
  14   4   0          0.77          9.22        12.40 o
  15   4   0        134.63        128.95        18.42 o
   2   5   0        116.32         90.92         6.99 o
   3   5   0         47.76         59.30         5.29 o
   4   5   0       1352.64       1442.22        35.55 o
   5   5   0        566.85        540.49        16.29 o
   6   5   0       1401.96       1419.93        22.50 o
   7   5   0         35.24         43.27         9.65 o
   8   5   0        141.53        170.80         5.70 o
   9   5   0          2.61          2.42         6.05 o
  10   5   0       2563.29       2594.07        28.36 o
  11   5   0         75.96         61.07        12.28 o
  12   5   0          2.18         -9.25         9.25 o
  13   5   0          9.69         23.32        12.06 o
  14   5   0         76.70         97.43        12.01 o
   2   6   0         58.66         31.47         4.33 o
   3   6   0          4.30         -5.33         7.58 o
   4   6   0         31.86         34.58         6.17 o
   5   6   0       1486.07       1501.62        34.72 o
   6   6   0        496.67        510.02        14.77 o
   7   6   0       4376.75       4425.42        59.15 o
   8   6   0        551.68        597.58        11.41 o
   9   6   0         79.91         95.49         5.91 o
  10   6   0          0.01          8.24         5.30 o
  11   6   0        642.61        616.68        14.24 o
  12   6   0         78.41         78.50         6.84 o
  13   6   0        131.61        134.92        12.20 o
  14   6   0        102.94        109.04        14.75 o
   3   7   0          5.25         14.17         9.85 o
   4   7   0        933.75       1017.74        57.11 o
   5   7   0        738.97        709.43        17.33 o
   6   7   0         38.15         45.95         6.22 o
   7   7   0        815.46        810.93        13.29 o
   8   7   0        373.13        344.51        10.19 o
   9   7   0        518.11        490.51        12.12 o
  10   7   0         52.99         45.98         5.40 o
  11   7   0         29.60         36.11         6.26 o
  12   7   0         15.49         26.31        12.94 o
  13   7   0        167.64        149.70        11.72 o
  14   7   0        201.94        227.91        23.22 o
   0   8   0         99.11        -11.66        11.66 o
   1   8   0         26.50         25.36        11.07 o
   2   8   0       1628.79       1592.87        39.63 o
   3   8   0        826.55        879.96        22.65 o
   4   8   0        687.13        737.96        17.04 o
   5   8   0        845.44        906.86        16.44 o
   6   8   0        586.94        593.00        11.63 o
   7   8   0       1872.80       2022.49        27.33 o
   8   8   0        426.77        424.15        11.21 o
   9   8   0        645.25        660.08        12.39 o
  10   8   0         32.04         27.36         5.24 o
  11   8   0          5.81          8.76         5.90 o
  12   8   0         30.71         44.42         9.74 o
  13   8   0         73.10         93.60        21.24 o
   1   9   0        370.64        414.11        21.74 o
   2   9   0        923.55        932.89        25.13 o
   3   9   0        575.91        473.98        22.08 o
   4   9   0        770.76        730.01        13.81 o
   5   9   0        483.30        462.79        12.34 o
   6   9   0        198.61        203.07         8.22 o
   7   9   0         14.32          2.31         5.66 o
   8   9   0        432.29        429.63        10.22 o
   9   9   0         31.90         40.47         6.52 o
  10   9   0         33.30         33.07         5.27 o
  11   9   0          0.00         11.44         9.28 o
  12   9   0          4.14         20.80         9.44 o
   1  10   0        185.61        144.92        53.03 o
   2  10   0          0.38         -5.67         7.20 o
   4  10   0        875.09        883.76        16.66 o
   5  10   0       1040.46       1004.01        32.31 o
   6  10   0         58.16         52.15         7.38 o
   7  10   0        297.68        314.41         9.87 o
   8  10   0          4.04          3.50         5.13 o
   9  10   0        595.04        578.44        14.57 o
  10  10   0        400.91        407.60        12.78 o
  11  10   0        362.28        433.67        14.81 o
  12  10   0          0.15         18.63        10.72 o
   1  11   0         28.34        -10.49        18.65 o
   2  11   0          0.31          5.54        10.49 o
   3  11   0          4.71          8.67         7.24 o
   4  11   0       1102.74       1100.17        21.47 o
   5  11   0         46.74         41.58         7.73 o
   6  11   0          0.14         -6.07         8.48 o
   7  11   0         38.43         45.06         6.00 o
   8  11   0        354.41        354.77        11.25 o
   9  11   0        268.89        253.12        10.24 o
  10  11   0        185.19        205.55        10.47 o
  11  11   0         84.31         94.81         9.25 o
   2  12   0       1469.83       1417.97        32.84 o
   3  12   0          1.99          5.74         7.50 o
   4  12   0        408.89        358.47        15.23 o
   5  12   0         17.49         21.04         7.17 o
   6  12   0       1023.61        976.48        28.25 o
   7  12   0          0.74          0.90        10.87 o
   8  12   0        257.98        273.84        11.56 o
   9  12   0          6.07         19.12        10.06 o
  10  12   0        245.49        240.64        11.14 o
   2  13   0          6.20         26.39        26.86 o
   3  13   0         11.14         10.19        19.04 o
   4  13   0        797.12        780.74        26.18 o
   5  13   0        117.15        113.71        13.31 o
   6  13   0        100.31        106.44        17.67 o
   7  13   0          0.23          4.46        10.23 o
   8  13   0          2.58         21.53        11.02 o
   3  14   0         91.81         74.60        24.48 o
   4  14   0         41.05         29.88        19.05 o
   5  14   0        321.31        335.89        36.72 o
   6  14   0        444.87        427.05        19.12 o
   7  14   0         11.13          8.73        10.72 o
   1   0   1       5383.32       5377.77        98.08 o
   2   0   1       8707.72       8717.12       129.88 o
   3   0   1       3749.67       3827.05        58.10 o
   4   0   1      12763.79      12924.22       192.69 o
   5   0   1        902.78        856.60        19.23 o
   8   0   1       2696.28       2918.81       177.70 o
   9   0   1        113.35        132.01         8.62 o
  10   0   1        309.42        284.07        11.01 o
  11   0   1         15.78         15.51         9.19 o
  12   0   1        207.11        217.87        10.41 o
  13   0   1         20.56         33.55        10.43 o
  14   0   1         43.61         68.45        15.39 o
  15   0   1        139.05        154.57        16.06 o
 -15   1   1         22.05         25.64        19.82 o
 -14   1   1        459.68        426.81        22.57 o
 -13   1   1        154.06        127.17         9.91 o
 -12   1   1        900.85        815.38        22.42 o
 -11   1   1         85.29         93.83        13.12 o
 -10   1   1         33.12         41.10         7.66 o
  -9   1   1         72.67         75.80         8.12 o
  -8   1   1        599.56        585.59        18.01 o
  -7   1   1       1735.59       1710.42        34.62 o
  -6   1   1        220.32        243.61        15.15 o
  -5   1   1       7555.50       7868.46       281.43 o
  -4   1   1       3552.66       3519.95        67.17 o
  -3   1   1        279.00        301.20        32.31 o
  -2   1   1        256.06        238.96         6.06 o
  -1   1   1       2229.98       2224.90        55.95 o
   0   1   1       6597.72       6494.74        96.23 o
   1   1   1       2214.90       2086.14        39.56 o
   2   1   1        256.74        239.44         6.33 o
   3   1   1        278.02        267.28         8.45 o
   4   1   1       3561.20       3426.90       131.13 o
   5   1   1       7541.52       7851.21       146.70 o
   6   1   1        217.74        236.17        15.74 o
   7   1   1       1743.73       1735.34        34.20 o
   8   1   1        601.69        583.41        16.88 o
   9   1   1         74.55         75.25         8.24 o
  10   1   1         32.07         26.63         5.80 o
  11   1   1         85.91         93.91         7.63 o
  12   1   1        896.63        826.70        20.41 o
  13   1   1        151.52        143.57         9.63 o
  14   1   1        462.15        449.71        19.76 o
  15   1   1         21.91         25.55        15.23 o
 -15   2   1         73.67         87.06        15.59 o
 -14   2   1        125.31         98.70        17.22 o
 -13   2   1        136.26        146.45        14.11 o
 -12   2   1        382.92        380.78        12.82 o
 -11   2   1        898.47        893.71        18.21 o
 -10   2   1        237.18        213.61         8.56 o
  -9   2   1        703.90        658.14        14.50 o
  -8   2   1        209.47        224.58        16.85 o
  -7   2   1        125.91        119.48         6.83 o
  -6   2   1        360.19        302.59        45.46 o
  -5   2   1        191.37        226.13        16.32 o
  -4   2   1        369.23        411.71        12.94 o
  -3   2   1      12918.79      12884.04       234.07 o
  -2   2   1       2981.01       2807.16        42.17 o
  -1   2   1      13142.03      12943.90       331.03 o
   0   2   1       7896.85       7794.77       115.52 o
   1   2   1      13187.42      12906.57       191.12 o
   2   2   1       2963.19       2725.34        42.17 o
   3   2   1      12930.54      12822.54       234.07 o
   4   2   1        373.65        428.16        13.21 o
   5   2   1        185.20        218.95        10.11 o
   6   2   1        358.85        316.95         9.98 o
   7   2   1        129.51        125.18        10.00 o
   8   2   1        209.75        231.22        11.64 o
   9   2   1        701.52        675.70        14.59 o
  10   2   1        235.60        211.84         8.86 o
  11   2   1        896.39        884.77        26.52 o
  12   2   1        380.37        373.59        12.25 o
  13   2   1        134.93        143.81        10.13 o
  14   2   1        123.13        117.40        15.72 o
  15   2   1         74.01         80.95        14.77 o
 -15   3   1         92.64         85.48        16.24 o
 -14   3   1        119.33        104.89        14.97 o
 -13   3   1         13.78         18.57         7.05 o
 -12   3   1        156.67        146.10         9.76 o
 -11   3   1        582.91        576.76        15.03 o
 -10   3   1        302.77        309.57        11.55 o
  -9   3   1        219.90        208.79         8.43 o
  -8   3   1        496.11        460.93        37.88 o
  -7   3   1       1914.98       1781.74        39.46 o
  -6   3   1        675.71        674.28        14.48 o
  -5   3   1        213.11        185.33        16.32 o
  -3   3   1       3197.43       3015.86        58.50 o
  -2   3   1       4721.53       4693.70        70.43 o
  -1   3   1        722.24        771.62        15.66 o
   0   3   1       9984.05      10093.49       149.40 o
   1   3   1        725.18        775.64        10.77 o
   2   3   1       4703.11       4679.95        70.43 o
   3   3   1       3190.24       3137.63        87.42 o
   5   3   1        214.15        196.29        10.28 o
   6   3   1        673.97        647.87        14.30 o
   7   3   1       1924.55       1777.69        69.67 o
   8   3   1        499.30        509.00        15.75 o
   9   3   1        217.13        201.77         7.10 o
  10   3   1        299.29        286.88         9.67 o
  11   3   1        572.24        602.45        14.52 o
  12   3   1        156.69        142.75         7.50 o
  13   3   1         13.80         19.97         8.72 o
  14   3   1        118.94         93.79        15.62 o
  15   3   1         91.72        107.16        15.10 o
 -15   4   1         38.96         35.67        19.33 o
 -14   4   1          9.67         26.33        12.33 o
 -13   4   1       1092.50       1029.24        27.85 o
 -12   4   1         87.92         96.19         7.66 o
 -11   4   1         14.19          5.80         6.85 o
 -10   4   1        454.28        439.44        11.07 o
  -9   4   1       1092.39       1081.03        14.69 o
  -8   4   1        472.26        453.84        16.44 o
  -7   4   1        271.78        256.24        10.94 o
  -6   4   1       2478.01       2501.23        59.32 o
  -5   4   1       1490.35       1560.39        79.84 o
  -4   4   1       1881.59       1912.76        96.74 o
  -3   4   1        838.50        765.30        74.02 o
  -2   4   1        220.60        224.27         7.35 o
  -1   4   1       1875.28       1858.96        34.62 o
   0   4   1         71.65         58.65         4.66 o
   1   4   1       1882.35       1880.67        24.48 o
   2   4   1        217.62        222.54         5.82 o
   3   4   1        832.36        778.13        19.23 o
   4   4   1       1870.22       1911.80        48.96 o
   5   4   1       1478.71       1561.99        32.02 o
   6   4   1       2469.51       2558.51        40.91 o
   7   4   1        272.33        230.94        12.95 o
   8   4   1        474.26        439.76        13.62 o
   9   4   1       1090.90       1086.56        14.37 o
  10   4   1        451.83        411.86        11.60 o
  11   4   1         13.39          6.59         6.32 o
  12   4   1         85.75         83.44         6.91 o
  13   4   1       1094.65       1050.74        25.51 o
  14   4   1          8.97         15.61        14.50 o
  15   4   1         38.70         18.60        20.98 o
 -14   5   1        102.53        112.80        12.08 o
 -13   5   1         14.67         18.86        13.62 o
 -12   5   1        149.97        151.06         7.87 o
 -11   5   1        264.71        243.32        10.11 o
 -10   5   1       1354.27       1288.12        17.49 o
  -9   5   1        256.16        261.92         8.27 o
  -8   5   1        154.10        172.11        11.81 o
  -7   5   1         29.69         16.96         7.71 o
  -6   5   1        416.26        395.08        37.88 o
  -5   5   1        539.09        563.32        17.59 o
  -4   5   1       2586.68       2645.29        72.27 o
  -3   5   1        258.41        252.58         9.81 o
  -2   5   1       2116.25       2109.51        54.78 o
  -1   5   1       3470.29       3479.00        64.29 o
   1   5   1       3485.67       3586.21        90.92 o
   2   5   1       2128.60       2035.90        31.63 o
   3   5   1        260.87        242.64         9.45 o
   4   5   1       2581.05       2600.71        50.68 o
   5   5   1        547.35        551.84        12.93 o
   6   5   1        422.23        405.01        11.95 o
   7   5   1         30.30         28.38         5.73 o
   8   5   1        155.42        172.73         5.69 o
   9   5   1        256.68        231.65         9.40 o
  10   5   1       1344.39       1335.20        20.60 o
  11   5   1        263.77        245.92         8.87 o
  12   5   1        148.10        127.02         8.42 o
  13   5   1         14.08          3.08        11.66 o
  14   5   1        101.03        119.42        13.46 o
 -14   6   1         21.09          3.34        12.70 o
 -13   6   1         52.76         34.62        10.00 o
 -12   6   1          4.22         -0.49         6.15 o
 -11   6   1         39.85         48.98         8.70 o
 -10   6   1        539.27        546.30        11.08 o
  -9   6   1         68.51         64.15         5.51 o
  -8   6   1       1336.86       1379.34        18.29 o
  -7   6   1        457.32        444.53        12.22 o
  -6   6   1          3.47          4.30         7.34 o
  -5   6   1        884.60        923.60        20.10 o
  -4   6   1        336.00        380.48        13.62 o
  -3   6   1        287.95        314.77        11.45 o
  -2   6   1       3146.96       3122.42        41.36 o
  -1   6   1       3219.37       3069.85        82.76 o
   0   6   1        948.16        951.01        29.14 o
   1   6   1       3222.91       3136.29        82.76 o
   2   6   1       3139.67       3139.78        81.59 o
   3   6   1        279.34        357.84        17.48 o
   4   6   1        339.03        368.27        13.94 o
   5   6   1        891.44        923.48        17.12 o
   6   6   1          3.90         10.16         5.53 o
   7   6   1        452.90        439.38        11.77 o
   8   6   1       1337.18       1346.84        16.53 o
   9   6   1         71.10         66.73         5.11 o
  10   6   1        538.07        548.15        11.15 o
  11   6   1         39.73         38.37         7.66 o
  12   6   1          3.78          9.85         6.06 o
  13   6   1         52.34         58.83        11.29 o
  14   6   1         20.92          2.44        13.39 o
 -14   7   1         27.84         41.18        11.66 o
 -13   7   1         26.65         27.65        11.51 o
 -12   7   1        221.96        231.71        12.04 o
 -11   7   1        323.26        316.12         8.64 o
 -10   7   1        463.51        441.60         9.64 o
  -9   7   1        553.20        571.91        13.34 o
  -8   7   1        319.80        286.14         9.74 o
  -7   7   1       1483.31       1501.58        23.98 o
  -6   7   1        487.89        419.00        11.43 o
  -5   7   1        867.64        867.83        18.61 o
  -4   7   1        274.57        285.62        15.59 o
  -3   7   1        822.47        794.33        13.84 o
  -2   7   1       1773.34       1835.38        37.06 o
   0   7   1        841.64        994.14        31.47 o
   2   7   1       1771.17       1849.58        52.45 o
   3   7   1        815.10        799.82        16.20 o
   4   7   1        272.89        288.80        32.05 o
   5   7   1        861.67        852.44        15.24 o
   6   7   1        494.15        417.74        10.42 o
   7   7   1       1485.17       1516.36        17.95 o
   8   7   1        320.39        272.89         9.51 o
   9   7   1        551.28        577.90        12.54 o
  10   7   1        467.55        453.71        10.30 o
  11   7   1        326.49        309.53        15.80 o
  12   7   1        216.52        221.93        11.67 o
  13   7   1         26.94          5.80        10.43 o
  14   7   1         28.37         22.24        13.94 o
 -13   8   1        187.25        199.50        10.64 o
 -12   8   1        122.57        132.39        10.40 o
 -11   8   1         59.74         56.71         6.39 o
 -10   8   1        149.62        161.57         6.01 o
  -9   8   1        117.10        109.66         7.14 o
  -8   8   1        616.21        620.71        14.81 o
  -7   8   1         50.33         44.73         5.55 o
  -6   8   1        605.80        616.44        12.30 o
  -5   8   1       1661.71       1577.80        22.39 o
  -4   8   1       1228.19       1265.71        29.39 o
  -3   8   1       1544.57       1583.42        39.63 o
  -2   8   1          1.68          7.56         6.56 o
  -1   8   1        792.10        760.19        46.62 o
   0   8   1        974.87        984.82        32.64 o
   1   8   1        783.26        807.77        62.36 o
   2   8   1          1.82         -6.99        13.99 o
   3   8   1       1544.96       1567.74        27.79 o
   4   8   1       1228.19       1283.42        23.55 o
   5   8   1       1662.84       1602.84        24.68 o
   6   8   1        607.73        612.13        11.68 o
   7   8   1         47.06         43.24         5.55 o
   8   8   1        615.09        604.93        12.39 o
   9   8   1        113.69        114.39         5.84 o
  10   8   1        149.26        153.46         6.28 o
  11   8   1         59.37         62.79         6.18 o
  12   8   1        121.00        131.35        10.34 o
  13   8   1        189.04        200.79        24.38 o
 -12   9   1         50.39         58.47        10.84 o
 -11   9   1        112.63        125.14        10.20 o
 -10   9   1        174.09        192.73         7.66 o
  -9   9   1        673.04        649.62        13.69 o
  -8   9   1        285.85        248.30         9.48 o
  -7   9   1        404.84        402.44        11.03 o
  -6   9   1        282.18        274.35         9.95 o
  -5   9   1        244.92        238.97        11.43 o
  -4   9   1        717.06        730.75        15.32 o
  -3   9   1         78.62         81.58        16.82 o
  -2   9   1         44.39         44.51        22.20 o
  -1   9   1         43.31         26.58        13.79 o
   1   9   1         41.97         40.38         8.20 o
   2   9   1         43.20         57.59         7.83 o
   3   9   1         80.00         75.98         7.61 o
   4   9   1        726.70        722.67        17.36 o
   5   9   1        246.42        251.63         9.69 o
   6   9   1        281.67        280.42         9.29 o
   7   9   1        403.44        395.86        12.49 o
   8   9   1        284.70        262.50         8.90 o
   9   9   1        675.30        659.93        15.90 o
  10   9   1        175.06        191.16        13.87 o
  11   9   1        113.02        123.52        11.20 o
  12   9   1         49.93         51.37         8.61 o
 -12  10   1         39.37         55.48        22.15 o
 -11  10   1         90.18         97.71        11.95 o
 -10  10   1         87.62         78.25         8.80 o
  -9  10   1          4.81          4.71         5.96 o
  -8  10   1        287.15        293.46        11.40 o
  -7  10   1        104.89         98.85         6.08 o
  -6  10   1        472.72        440.49        16.31 o
  -5  10   1        725.68        708.01        14.48 o
  -4  10   1        495.92        496.08        12.95 o
  -3  10   1         71.48         66.13         8.86 o
  -2  10   1        120.33        121.05         8.20 o
   0  10   1         31.73         25.72        26.23 o
   2  10   1        120.45        105.30         9.98 o
   3  10   1         71.80         74.46         6.56 o
   4  10   1        495.93        464.79        11.83 o
   5  10   1        728.72        718.01        14.55 o
   6  10   1        475.44        446.83        11.57 o
   7  10   1        105.71         93.61         6.34 o
   8  10   1        283.21        287.96         9.59 o
   9  10   1          4.53         12.38         6.58 o
  10  10   1         88.99        101.16         8.95 o
  11  10   1         89.74         85.63         8.51 o
  12  10   1         39.62         42.84         9.52 o
 -11  11   1         13.38         15.50         9.25 o
 -10  11   1         38.29         40.05        10.43 o
  -9  11   1        105.58         99.70        15.45 o
  -8  11   1         77.79         57.51         8.58 o
  -7  11   1         19.56         17.80         5.46 o
  -6  11   1        150.24        128.59        14.46 o
  -5  11   1        316.06        283.82        10.58 o
  -4  11   1         82.77         86.01         6.61 o
  -3  11   1        404.92        425.63        26.14 o
  -2  11   1        399.85        391.02        14.13 o
  -1  11   1        243.90        -25.64        25.64 o
   0  11   1         58.46         76.93        19.82 o
   2  11   1        400.06        359.33        43.76 o
   3  11   1        409.88        397.20        28.91 o
   4  11   1         81.94         84.65        11.35 o
   5  11   1        309.21        282.19        10.13 o
   6  11   1        150.61        154.26         6.95 o
   7  11   1         18.84         18.81         5.98 o
   8  11   1         77.76         87.53         7.69 o
   9  11   1        106.97         97.79         9.91 o
  10  11   1         38.97         47.85        10.94 o
  11  11   1         13.50         20.29         9.53 o
 -10  12   1        127.88        132.97        10.02 o
  -9  12   1        418.55        443.93        14.62 o
  -8  12   1        125.43        124.92         9.82 o
  -7  12   1         18.41         20.32        10.94 o
  -6  12   1        150.64        154.30         8.16 o
  -5  12   1         19.03         19.63         6.26 o
  -4  12   1        997.59        910.50        36.60 o
  -3  12   1        656.28        603.20        26.79 o
  -1  12   1         56.82        -17.48        17.48 o
   0  12   1         68.93        -10.49        18.65 o
   1  12   1         56.13          3.50        19.82 o
   3  12   1        654.81        607.46        19.58 o
   4  12   1        998.36        960.37        28.15 o
   5  12   1         19.13         16.06         6.66 o
   6  12   1        148.20        157.32        17.57 o
   7  12   1         18.28         17.64        10.17 o
   8  12   1        123.89        133.27        10.33 o
   9  12   1        414.14        431.79        14.58 o
  10  12   1        128.49        141.86         9.32 o
  -8  13   1         86.91         72.83        10.41 o
  -7  13   1         67.73         83.76        10.72 o
  -6  13   1        281.67        256.16        12.81 o
  -5  13   1        139.53        138.64        15.64 o
  -4  13   1         48.45         60.35        17.63 o
  -3  13   1         80.28         68.64        29.15 o
  -2  13   1         21.89         -4.24        22.39 o
   2  13   1         23.12        -11.66        31.47 o
   3  13   1         80.62         78.10        18.20 o
   4  13   1         47.47         29.31        16.52 o
   5  13   1        140.48        135.61        12.93 o
   6  13   1        277.70        258.75        12.56 o
   7  13   1         66.18         72.11        10.62 o
   8  13   1         87.62        101.81        11.80 o
  -7  14   1         67.77         84.91        10.67 o
  -6  14   1        301.18        303.98        20.39 o
  -5  14   1         33.09         43.68        12.42 o
  -4  14   1         39.16         31.70        14.76 o
  -3  14   1          4.47         -6.44        20.46 o
   3  14   1          4.34         38.46        23.31 o
   4  14   1         40.74         46.08        16.94 o
   5  14   1         32.44         43.67        15.31 o
   6  14   1        296.43        316.42        16.78 o
   7  14   1         67.95         82.58        11.27 o
   0   0   2      12571.83      16164.42       406.21 o
   1   0   2       6305.58       6297.09       115.39 o
   2   0   2        612.53        727.23        89.17 o
   3   0   2       8859.06       9274.45       196.99 o
   4   0   2       1092.03       1040.84        19.93 o
   5   0   2       5531.49       5594.48        86.54 o
   8   0   2        459.69        461.58        20.98 o
   9   0   2        848.56        827.08        18.55 o
  10   0   2          4.60          1.43         5.97 o
  11   0   2       1579.33       1589.37        33.26 o
  12   0   2         73.74         68.64        14.35 o
  13   0   2        135.55        139.73        13.46 o
  14   0   2        143.97        143.34        16.64 o
  15   0   2         36.25         37.88        15.66 o
 -15   1   2          2.41         -7.58        15.66 o
 -14   1   2        424.91        393.84        18.36 o
 -13   1   2        216.99        199.76        10.64 o
 -12   1   2          3.93          0.37         7.12 o
 -11   1   2       1408.53       1373.61        27.74 o
 -10   1   2        990.26        938.23        18.75 o
  -9   1   2       1970.82       1916.29        28.68 o
  -8   1   2       3891.03       3966.70        74.59 o
  -6   1   2       2620.61       2718.56        56.53 o
  -5   1   2        203.06        216.27        18.07 o
  -4   1   2        161.35        153.23        10.84 o
  -3   1   2       3139.65       3130.95        60.57 o
  -2   1   2       1434.92       1422.51        28.02 o
  -1   1   2        939.86        876.49        18.13 o
   0   1   2       1761.84       1603.78        24.88 o
   1   1   2        949.62        877.55        14.57 o
   2   1   2       1441.05       1353.07        43.13 o
   3   1   2       3148.57       3162.47        48.90 o
   4   1   2        164.63        175.84         8.87 o
   5   1   2        202.34        178.89         8.34 o
   6   1   2       2638.37       2692.67        39.52 o
   8   1   2       3885.82       3908.63        74.59 o
   9   1   2       1986.24       1967.05        28.96 o
  10   1   2        997.62        902.93        24.23 o
  11   1   2       1397.01       1382.36        27.07 o
  12   1   2          4.22         -7.43        10.26 o
  13   1   2        214.21        193.82        14.48 o
  14   1   2        421.85        410.85        23.89 o
  15   1   2          2.26          6.70        15.74 o
 -15   2   2         21.59         40.68        16.42 o
 -14   2   2         28.40         38.09        13.44 o
 -13   2   2        193.65        202.37         8.88 o
 -12   2   2        420.19        396.47        13.28 o
 -11   2   2        942.59        944.10        30.63 o
 -10   2   2        313.11        296.76        13.35 o
  -9   2   2        306.20        310.15        15.26 o
  -8   2   2        111.34        112.55        14.41 o
  -7   2   2       1032.41       1043.74        22.13 o
  -6   2   2        688.37        664.87        30.31 o
  -5   2   2       3059.15       2983.74       105.43 o
  -4   2   2        389.13        388.03        37.30 o
  -3   2   2       3993.48       3717.27        70.87 o
  -2   2   2       7771.99       7881.71       144.24 o
  -1   2   2       2852.50       2839.01        44.17 o
   0   2   2        156.12        164.30         5.04 o
   1   2   2       2856.15       2844.99        43.07 o
   2   2   2       7789.41       7879.62       117.77 o
   3   2   2       3997.33       3762.35        60.69 o
   4   2   2        387.50        360.90        15.14 o
   5   2   2       3048.64       2975.81        53.59 o
   6   2   2        700.07        726.43        16.85 o
   7   2   2       1035.36       1074.25        20.65 o
   8   2   2        108.15        104.01        11.05 o
   9   2   2        305.04        285.14        10.77 o
  10   2   2        308.50        298.44        18.17 o
  11   2   2        941.92        940.65        23.20 o
  12   2   2        424.24        418.44        15.01 o
  13   2   2        197.38        204.70        10.51 o
  14   2   2         27.84         38.31        15.11 o
  15   2   2         21.74         30.01        14.77 o
 -15   3   2        121.88        131.69        18.08 o
 -14   3   2        417.21        388.86        15.09 o
 -13   3   2        110.90        101.54         7.54 o
 -12   3   2        276.34        279.49        12.38 o
 -11   3   2        276.06        278.03        15.14 o
 -10   3   2        177.70        174.12         6.97 o
  -9   3   2         56.01         66.05         9.05 o
  -8   3   2        469.58        503.73        18.52 o
  -7   3   2       1017.12       1033.47        27.60 o
  -6   3   2         72.23         67.09         7.76 o
  -5   3   2       1704.54       1778.48        52.45 o
  -4   3   2       1175.97       1141.01        33.80 o
  -3   3   2        548.43        535.95        15.41 o
  -2   3   2       4496.35       4298.64       108.40 o
  -1   3   2       3388.61       3577.47        53.16 o
   0   3   2        200.86        158.56         6.26 o
   1   3   2       3379.64       3405.46        52.71 o
   2   3   2       4508.52       4250.83        64.83 o
   3   3   2        545.59        540.77        13.55 o
   4   3   2       1175.32       1114.00        21.38 o
   5   3   2       1692.57       1765.16        26.55 o
   6   3   2         71.58         69.45         5.61 o
   7   3   2       1005.87       1042.88        21.01 o
   8   3   2        463.52        471.56        13.35 o
   9   3   2         56.11         66.84         5.82 o
  10   3   2        175.40        172.17         6.91 o
  11   3   2        276.61        274.15        10.93 o
  12   3   2        278.89        295.95        11.14 o
  13   3   2        109.10        104.93         9.47 o
  14   3   2        415.36        387.23        19.11 o
  15   3   2        121.82        110.78        25.06 o
 -15   4   2        116.26        110.51        16.21 o
 -14   4   2         57.90         45.90        12.41 o
 -13   4   2         89.48         95.52        14.17 o
 -12   4   2        425.17        412.58        13.36 o
 -11   4   2        611.96        603.54        22.19 o
 -10   4   2        118.80        107.12         6.83 o
  -9   4   2        225.29        215.02         7.16 o
  -8   4   2        913.94        922.85        41.38 o
  -7   4   2        255.73        274.56        14.01 o
  -6   4   2        163.69        143.92        11.07 o
  -5   4   2        958.26        946.59        23.03 o
  -4   4   2       2082.99       2132.09        33.85 o
  -3   4   2       2510.84       2712.12        72.27 o
  -2   4   2       4044.67       4143.86        54.05 o
  -1   4   2       1838.80       1876.30        29.37 o
   0   4   2        792.86        729.17        12.69 o
   1   4   2       1860.96       1891.44        25.48 o
   2   4   2       4040.68       4066.59        91.22 o
   3   4   2       2510.18       2706.50        53.87 o
   4   4   2       2085.10       2179.77       106.07 o
   5   4   2        953.95        972.92        17.72 o
   6   4   2        164.21        162.08         8.50 o
   7   4   2        260.27        249.50        10.58 o
   8   4   2        917.59        948.18        16.79 o
   9   4   2        224.66        217.50         8.53 o
  10   4   2        117.18        105.90         8.49 o
  11   4   2        608.31        598.15        13.80 o
  12   4   2        422.93        400.54        11.84 o
  13   4   2         87.97         82.30         8.84 o
  14   4   2         57.08         54.12        14.69 o
  15   4   2        117.35        118.24        18.96 o
 -14   5   2        187.03        213.29        13.05 o
 -13   5   2         64.32         55.78        11.00 o
 -12   5   2         23.07         24.58         7.60 o
 -11   5   2        558.59        577.36        12.66 o
 -10   5   2        470.25        475.07        19.07 o
  -9   5   2        198.14        190.72         6.51 o
  -8   5   2        186.29        191.06         7.45 o
  -7   5   2        297.81        272.35        13.43 o
  -6   5   2       1936.55       2019.61        43.66 o
  -5   5   2       1906.84       2017.94        41.57 o
  -4   5   2       1258.69       1266.89        39.63 o
  -2   5   2        252.42        233.49         6.93 o
  -1   5   2       3453.95       3468.48        89.75 o
   0   5   2        174.21        143.37         6.99 o
   1   5   2       3450.59       3460.45        45.02 o
   2   5   2        253.85        241.48         6.94 o
   4   5   2       1254.84       1290.83        23.06 o
   5   5   2       1912.82       2007.72        36.35 o
   6   5   2       1938.10       2033.24        37.66 o
   7   5   2        298.24        266.62         9.19 o
   8   5   2        185.88        162.77         8.34 o
   9   5   2        200.51        196.37         6.61 o
  10   5   2        465.36        455.01        13.55 o
  11   5   2        560.46        558.72        12.04 o
  12   5   2         23.59         31.50         6.41 o
  13   5   2         65.98         80.55        15.58 o
  14   5   2        186.69        193.16        15.80 o
 -14   6   2         16.72         31.02        13.01 o
 -13   6   2        142.51        137.82        10.70 o
 -12   6   2         13.06         14.47        14.30 o
 -11   6   2        448.71        448.05        10.39 o
 -10   6   2        197.88        187.20         9.83 o
  -9   6   2        262.46        273.24        11.31 o
  -8   6   2        201.95        200.71        11.12 o
  -7   6   2       1122.37       1105.63        16.74 o
  -6   6   2        590.60        608.62        16.80 o
  -5   6   2       1475.93       1520.38        26.12 o
  -4   6   2        549.14        557.80        11.75 o
  -3   6   2       1400.93       1462.12        26.51 o
  -2   6   2        253.71        255.86        10.49 o
  -1   6   2        813.66        863.75        16.48 o
   1   6   2        809.41        854.27        24.48 o
   2   6   2        257.91        266.23         7.78 o
   3   6   2       1398.24       1430.83        24.44 o
   4   6   2        553.65        539.39        19.85 o
   5   6   2       1483.24       1495.76        25.52 o
   6   6   2        590.41        588.68        12.10 o
   7   6   2       1126.24       1085.51        15.07 o
   8   6   2        201.29        205.51         5.95 o
   9   6   2        259.14        281.33         8.75 o
  10   6   2        198.45        174.72         7.28 o
  11   6   2        452.22        446.52        10.49 o
  12   6   2         13.12         10.96         5.85 o
  13   6   2        139.52        134.59        11.15 o
  14   6   2         16.10         18.36        11.56 o
 -13   7   2         52.06         70.01        13.29 o
 -12   7   2         36.93         24.11        11.54 o
 -11   7   2         69.19         66.30         6.52 o
 -10   7   2        242.74        249.37         8.09 o
  -9   7   2         18.00         15.27         5.47 o
  -8   7   2        263.08        270.84         9.16 o
  -7   7   2         73.74         83.02         5.95 o
  -6   7   2        633.20        614.07        12.46 o
  -5   7   2          2.70          3.58         5.38 o
  -4   7   2        151.97        171.76         8.51 o
  -3   7   2       1003.88        996.53        34.14 o
  -2   7   2        667.84        693.42        22.15 o
  -1   7   2        227.37        266.92        15.15 o
   0   7   2        780.20        858.93        27.97 o
   1   7   2        225.91        223.80        16.32 o
   2   7   2        675.18        631.96        15.59 o
   3   7   2       1000.80        986.87        19.28 o
   4   7   2        149.89        166.15         9.45 o
   5   7   2          2.50          4.80         5.07 o
   6   7   2        632.55        618.86        11.55 o
   7   7   2         76.37         86.37         7.42 o
   8   7   2        263.24        263.95         7.81 o
   9   7   2         16.80         18.82         5.19 o
  10   7   2        240.86        240.54         9.00 o
  11   7   2         68.30         68.16         6.21 o
  12   7   2         36.87         36.58        10.03 o
  13   7   2         52.55         53.31         9.97 o
 -13   8   2         25.34         24.84        10.10 o
 -12   8   2         37.44         65.24        10.61 o
 -11   8   2         54.74         40.17         5.91 o
 -10   8   2         42.24         33.67         5.41 o
  -9   8   2        320.70        292.96         9.07 o
  -8   8   2        197.15        215.41         7.99 o
  -7   8   2        214.89        223.80         8.97 o
  -6   8   2        141.35        133.12         7.79 o
  -5   8   2        274.41        276.88         8.42 o
  -4   8   2         52.80         18.46        12.95 o
  -3   8   2          0.47          0.04         5.95 o
  -2   8   2        211.93        214.47        17.48 o
  -1   8   2         58.94         51.35        11.66 o
   0   8   2        628.51        624.65        25.64 o
   1   8   2         60.30         64.06        23.31 o
   2   8   2        211.56        215.04        14.57 o
   3   8   2          0.58          3.70         7.74 o
   4   8   2         52.03         52.68         6.93 o
   5   8   2        273.18        268.37        11.25 o
   6   8   2        139.01        147.58         5.87 o
   7   8   2        217.40        231.24         6.95 o
   8   8   2        198.75        198.06         7.42 o
   9   8   2        327.87        317.56         9.49 o
  10   8   2         42.52         36.68         6.11 o
  11   8   2         55.68         50.10         5.78 o
  12   8   2         37.90         39.89         9.07 o
  13   8   2         24.78         47.90        33.80 o
 -12   9   2        344.81        376.39        15.20 o
 -11   9   2        133.57        132.34         9.22 o
 -10   9   2        111.96        118.76         6.93 o
  -9   9   2         33.50         36.19         6.76 o
  -8   9   2        159.72        158.29        13.78 o
  -7   9   2          0.98         -0.52         5.58 o
  -6   9   2        454.23        455.16        13.46 o
  -5   9   2        590.08        592.01        14.60 o
  -4   9   2         16.88         10.15         5.13 o
  -3   9   2        116.28        149.34         8.49 o
  -2   9   2        525.69        516.13        19.78 o
  -1   9   2        264.82        250.76        11.40 o
   1   9   2        262.93        267.48        11.05 o
   2   9   2        524.53        498.43        14.77 o
   3   9   2        119.50        123.26        14.63 o
   4   9   2         15.50         25.89         8.02 o
   5   9   2        589.58        574.81        13.06 o
   6   9   2        458.28        457.07        12.46 o
   7   9   2          0.95          0.32         5.98 o
   8   9   2        161.91        164.71         7.77 o
   9   9   2         32.36         32.78         6.15 o
  10   9   2        110.94        111.76         7.13 o
  11   9   2        135.71        135.79        10.95 o
  12   9   2        339.54        395.17        12.07 o
 -12  10   2         71.39         85.30         9.12 o
 -11  10   2         71.96         70.84        10.33 o
 -10  10   2         45.13         52.65         9.04 o
  -9  10   2        138.44        145.25         7.27 o
  -8  10   2        114.06        126.78         6.39 o
  -7  10   2        159.00        155.51         6.58 o
  -6  10   2        191.80        152.03        16.38 o
  -5  10   2       1036.93       1068.20        21.47 o
  -4  10   2        469.92        449.98        12.72 o
  -3  10   2        477.94        489.87        13.31 o
  -2  10   2        344.42        332.30        12.77 o
  -1  10   2        193.05        188.93        14.86 o
   1  10   2        192.99        201.36         9.93 o
   2  10   2        341.97        340.48        11.92 o
   3  10   2        483.92        456.81        13.40 o
   4  10   2        462.90        436.86        13.89 o
   5  10   2       1031.49       1041.99        17.30 o
   6  10   2        189.79        173.05         7.28 o
   7  10   2        159.56        143.18         6.73 o
   8  10   2        110.59        103.61         6.75 o
   9  10   2        136.55        132.12         7.69 o
  10  10   2         44.32         38.74         9.43 o
  11  10   2         72.79         77.71         8.67 o
  12  10   2         69.92         86.74         9.37 o
 -11  11   2        126.20        125.64        10.46 o
 -10  11   2         92.19         92.47         8.58 o
  -9  11   2         19.32         16.34         9.12 o
  -8  11   2        420.66        428.04        18.35 o
  -7  11   2        446.98        418.26        11.05 o
  -6  11   2         41.60         33.73         5.98 o
  -5  11   2        574.91        565.49        12.99 o
  -4  11   2         78.79         91.29         6.70 o
  -3  11   2        434.49        429.36        12.72 o
  -2  11   2       1097.90       1051.21        19.21 o
   0  11   2         42.07         27.71        10.62 o
   2  11   2       1095.76       1023.69        20.62 o
   3  11   2        435.38        423.05        13.81 o
   4  11   2         81.30         86.43        16.69 o
   5  11   2        568.15        567.54        12.81 o
   6  11   2         42.26         37.78         6.74 o
   7  11   2        442.42        421.95        11.23 o
   8  11   2        420.74        433.05        13.98 o
   9  11   2         18.41         22.40         9.18 o
  10  11   2         95.28        102.05         9.64 o
  11  11   2        125.36        124.01         8.10 o
 -10  12   2          0.87          3.17         8.53 o
  -9  12   2         10.41          8.74         8.23 o
  -8  12   2        376.07        372.76        12.40 o
  -7  12   2         36.35         39.30         9.73 o
  -6  12   2        276.77        245.15        10.30 o
  -5  12   2        815.04        768.77        15.53 o
  -4  12   2        585.30        564.86        13.31 o
  -3  12   2        200.24        179.04         7.88 o
  -2  12   2        845.92        841.35        16.97 o
   0  12   2         38.02         38.46        16.32 o
   2  12   2        842.79        822.34        23.52 o
   3  12   2        197.01        168.78         9.02 o
   4  12   2        586.33        543.65        22.50 o
   5  12   2        813.20        754.64        15.75 o
   6  12   2        275.71        262.31        10.39 o
   7  12   2         38.46         29.79        10.25 o
   8  12   2        378.38        409.79        16.95 o
   9  12   2          9.86          3.53         8.63 o
  10  12   2          0.91          0.22         8.37 o
  -8  13   2        379.68        385.53        12.99 o
  -7  13   2        121.64        115.01         9.56 o
  -6  13   2        182.88        187.37        15.31 o
  -5  13   2        104.66        104.00        12.28 o
  -4  13   2          8.34          1.89        12.94 o
  -3  13   2         33.24         43.02        16.15 o
  -1  13   2         36.36         30.31        13.99 o
   0  13   2          0.07          3.50        15.15 o
   1  13   2         37.61         52.45        16.32 o
   3  13   2         33.25         43.46        12.42 o
   4  13   2          8.51         -8.05        14.94 o
   5  13   2        107.79        119.95        14.01 o
   6  13   2        186.45        178.00        11.29 o
   7  13   2        124.74        130.38        15.89 o
   8  13   2        380.30        406.40        14.96 o
  -7  14   2         71.68         79.17        10.19 o
  -6  14   2         93.83        115.13        17.80 o
  -5  14   2        476.45        475.31        21.74 o
  -4  14   2        244.86        242.43        14.50 o
  -3  14   2        123.82        127.41        23.82 o
  -2  14   2         28.05         27.97        37.30 o
   3  14   2        124.93        111.90        23.31 o
   4  14   2        249.81        273.22        18.52 o
   5  14   2        474.96        501.50        24.05 o
   6  14   2         93.63         83.92        25.64 o
   7  14   2         69.47         61.74        17.48 o
   1   0   3      13095.93      12812.72       164.93 o
   2   0   3       2907.71       2856.67        44.41 o
   3   0   3       7487.35       7424.81       137.23 o
   4   0   3       4078.97       4083.27        69.06 o
   5   0   3        693.76        692.48        39.23 o
   6   0   3       2769.19       2322.39       175.93 o
   7   0   3         55.32         54.97        22.02 o
   8   0   3        647.11        611.53        36.08 o
   9   0   3        728.40        739.01        15.88 o
  10   0   3          0.91          5.42         6.61 o
  11   0   3          3.89          4.02         9.22 o
  12   0   3        752.06        742.32        16.22 o
  13   0   3        359.03        318.90        15.96 o
  14   0   3        125.32        124.79        16.87 o
  15   0   3         20.00         20.40        15.66 o
 -15   1   3          7.76         14.47        18.65 o
 -14   1   3        124.41        131.58        14.09 o
 -13   1   3         76.96         71.53        13.46 o
 -12   1   3        379.35        355.49        12.76 o
 -11   1   3         86.67         71.29        12.76 o
 -10   1   3         30.17         33.03         8.54 o
  -9   1   3        225.49        226.18        13.06 o
  -8   1   3       1628.62       1645.05        34.59 o
  -7   1   3       2214.89       2241.21        44.48 o
  -6   1   3        441.46        417.12        26.88 o
  -5   1   3        757.78        772.02        40.80 o
  -4   1   3         60.61         71.30         6.91 o
  -3   1   3       1587.55       1574.19        35.41 o
  -2   1   3        919.15        922.09        18.36 o
  -1   1   3        499.03        475.14         8.99 o
   0   1   3        117.13        108.99         5.72 o
   1   1   3        503.68        494.57        10.29 o
   2   1   3        922.65        916.98        16.93 o
   3   1   3       1584.86       1580.77        27.27 o
   4   1   3         56.63         76.84         6.22 o
   5   1   3        749.21        774.78        26.65 o
   6   1   3        445.45        398.44        12.04 o
   7   1   3       2206.07       2265.48        44.09 o
   8   1   3       1619.49       1637.60        33.76 o
   9   1   3        226.42        207.53        12.94 o
  10   1   3         30.83         45.00         5.95 o
  11   1   3         87.70         99.07         9.64 o
  12   1   3        381.47        357.37        29.31 o
  13   1   3         74.57         78.33        13.41 o
  14   1   3        127.49        109.18        15.95 o
  15   1   3          8.27          6.21        15.23 o
 -15   2   3        127.37        126.09        19.82 o
 -14   2   3         32.13         51.66        13.34 o
 -13   2   3        178.77        161.41         8.19 o
 -12   2   3         83.91        105.46         7.79 o
 -11   2   3        216.66        229.20        10.43 o
 -10   2   3         45.87         51.35         6.81 o
  -9   2   3        121.51        146.23         9.61 o
  -8   2   3        389.35        374.88        54.78 o
  -7   2   3       1345.76       1378.79        54.78 o
  -6   2   3       4693.74       4776.46        91.44 o
  -5   2   3       2055.74       2106.01        59.45 o
  -4   2   3       1849.09       1925.15        42.28 o
  -3   2   3        100.18         91.64        11.19 o
  -2   2   3        213.93        233.95        13.99 o
  -1   2   3       1309.73       1262.58        21.70 o
   0   2   3       1671.99       1758.37        24.32 o
   1   2   3       1306.43       1267.31        21.26 o
   2   2   3        212.22        223.66         9.06 o
   3   2   3        100.26        102.70         7.63 o
   4   2   3       1844.42       1845.96        40.82 o
   5   2   3       2065.04       2026.26        30.42 o
   6   2   3       4705.74       4872.21        74.19 o
   7   2   3       1342.07       1361.12        35.82 o
   8   2   3        388.03        403.11        12.32 o
   9   2   3        123.25        126.60        11.44 o
  10   2   3         44.69         44.01         5.97 o
  11   2   3        216.51        223.29         9.21 o
  12   2   3         81.40         80.85         9.93 o
  13   2   3        180.46        172.64         9.91 o
  14   2   3         32.10         78.55        15.11 o
  15   2   3        128.65        146.92        15.59 o
 -15   3   3         26.55         37.69        22.62 o
 -14   3   3         32.99         29.02        12.50 o
 -13   3   3         75.73         67.56         7.33 o
 -12   3   3         68.27         74.27         7.65 o
 -11   3   3        774.15        754.70        21.87 o
 -10   3   3        152.77        165.80        11.63 o
  -9   3   3        149.68        168.72        11.34 o
  -8   3   3        121.76        104.90        12.82 o
  -7   3   3        721.82        734.71        40.80 o
  -6   3   3       1351.08       1416.13        33.20 o
  -5   3   3        468.28        438.27        23.31 o
  -4   3   3       4334.09       4395.01        83.20 o
  -3   3   3       4461.87       4560.54       123.55 o
  -2   3   3       4405.49       4289.89        81.58 o
  -1   3   3         24.86         18.07         5.74 o
   0   3   3       8176.98       8027.85       103.88 o
   1   3   3         24.72         23.53         4.89 o
   2   3   3       4407.55       4354.37        66.40 o
   3   3   3       4448.79       4409.60        89.70 o
   4   3   3       4323.84       4431.65        90.78 o
   5   3   3        469.32        463.04        11.20 o
   6   3   3       1358.18       1403.86        24.98 o
   7   3   3        722.07        761.57        14.91 o
   8   3   3        122.34         89.82         6.64 o
   9   3   3        150.61        153.64         8.84 o
  10   3   3        152.26        152.11         7.25 o
  11   3   3        765.43        767.88        15.80 o
  12   3   3         69.11         69.57        13.23 o
  13   3   3         73.25         56.81         8.56 o
  14   3   3         32.77         18.52        14.81 o
  15   3   3         26.74         46.98        14.77 o
 -14   4   3        193.78        203.07        16.32 o
 -13   4   3         80.39         99.12        13.51 o
 -12   4   3         63.04         66.95         6.50 o
 -11   4   3        360.43        373.05        10.96 o
 -10   4   3        253.19        267.79         9.17 o
  -9   4   3        352.66        343.88        10.69 o
  -8   4   3        259.69        256.82        10.16 o
  -7   4   3         73.60         76.40        13.99 o
  -6   4   3        241.18        259.53        14.57 o
  -5   4   3        195.28        206.31        20.98 o
  -4   4   3        183.50        203.46        15.74 o
  -3   4   3       2778.63       2805.02        43.90 o
  -2   4   3        685.11        649.12        22.15 o
  -1   4   3       3793.59       3929.65       106.15 o
   0   4   3       1534.88       1488.28        24.70 o
   1   4   3       3795.19       3948.11        60.75 o
   2   4   3        676.35        669.48        27.39 o
   3   4   3       2772.59       2809.31        55.59 o
   4   4   3        182.58        185.48         9.74 o
   5   4   3        199.19        197.53         9.24 o
   6   4   3        241.94        235.75         8.59 o
   7   4   3         74.31         60.89         5.93 o
   8   4   3        257.35        246.55         8.26 o
   9   4   3        353.94        353.78        11.84 o
  10   4   3        258.75        269.49        13.73 o
  11   4   3        355.29        346.60        11.12 o
  12   4   3         63.44         61.42         8.12 o
  13   4   3         80.40         85.29        13.32 o
  14   4   3        191.45        200.15        16.84 o
 -14   5   3         38.02         32.54        13.57 o
 -13   5   3         50.75         38.38        11.19 o
 -12   5   3        167.27        176.45         7.27 o
 -11   5   3         18.25         13.75         8.42 o
 -10   5   3        365.57        359.75        10.70 o
  -9   5   3        102.15        106.41        11.28 o
  -8   5   3         94.45        100.13         7.21 o
  -7   5   3        653.53        636.27        16.99 o
  -6   5   3         46.53         42.59         8.95 o
  -5   5   3       1937.01       2022.70        29.19 o
  -4   5   3        192.26        183.49        12.82 o
  -3   5   3       1375.96       1452.91        30.08 o
  -2   5   3        101.52         99.88         9.48 o
  -1   5   3         77.52         77.62         5.31 o
   0   5   3        516.91        527.64        10.90 o
   1   5   3         76.78         80.29         5.59 o
   2   5   3         99.56         97.46         7.28 o
   3   5   3       1375.62       1467.67        45.46 o
   4   5   3        191.28        154.26        30.31 o
   5   5   3       1947.69       2020.95        28.88 o
   6   5   3         46.43         46.52         5.09 o
   7   5   3        647.21        619.46        12.80 o
   8   5   3         90.10         87.86         5.59 o
   9   5   3        102.83        115.34         5.59 o
  10   5   3        366.13        354.00        10.41 o
  11   5   3         18.44         10.13         8.22 o
  12   5   3        169.71        161.26        10.65 o
  13   5   3         51.54         33.06        14.47 o
  14   5   3         38.89         25.67        14.83 o
 -14   6   3         10.65         14.26        37.30 o
 -13   6   3        385.09        448.47        18.17 o
 -12   6   3        173.86        145.23        25.24 o
 -11   6   3         85.97        100.76         6.19 o
 -10   6   3         51.98         48.74         5.73 o
  -9   6   3        138.75        139.26         6.36 o
  -8   6   3        167.62        167.58         6.74 o
  -7   6   3         98.64        108.99         7.09 o
  -6   6   3       1437.98       1466.97        26.90 o
  -5   6   3        702.05        780.08        16.63 o
  -4   6   3        369.40        381.21        16.82 o
  -3   6   3        781.09        806.55        16.04 o
  -2   6   3       4466.64       4741.08       136.96 o
  -1   6   3       4104.91       4298.82        95.00 o
   0   6   3        418.18        380.86        11.10 o
   1   6   3       4098.26       4401.79       160.67 o
   2   6   3       4481.61       4604.34        70.66 o
   3   6   3        787.71        821.10        19.73 o
   4   6   3        373.94        357.61        20.40 o
   5   6   3        703.43        753.01        15.39 o
   6   6   3       1438.21       1477.76        21.97 o
   7   6   3         97.82         99.94         5.76 o
   8   6   3        170.00        166.21         6.71 o
   9   6   3        139.83        128.36         6.49 o
  10   6   3         53.15         52.03         5.92 o
  11   6   3         83.03         80.58         6.56 o
  12   6   3        174.85        181.74         8.06 o
  13   6   3        387.05        408.47        20.17 o
  14   6   3          9.91          9.05        13.72 o
 -13   7   3        156.47        162.31        12.53 o
 -12   7   3          6.70         14.81        12.53 o
 -11   7   3        345.29        357.58        10.13 o
 -10   7   3        465.39        454.63        10.90 o
  -9   7   3        339.25        349.17         9.64 o
  -8   7   3        523.33        547.75        12.14 o
  -7   7   3        740.30        741.72        16.66 o
  -6   7   3         71.45         74.77         6.66 o
  -5   7   3        430.52        436.14        12.80 o
  -4   7   3        758.08        680.75        15.76 o
  -3   7   3        207.08        177.14         9.48 o
  -2   7   3        440.68        388.93        12.45 o
  -1   7   3        411.27        382.32        17.48 o
   0   7   3       1942.17       1971.97        54.78 o
   1   7   3        406.54        399.80        18.65 o
   2   7   3        440.29        363.53        16.24 o
   3   7   3        208.43        204.82        11.10 o
   4   7   3        765.31        699.46        15.48 o
   5   7   3        433.43        452.35        12.95 o
   6   7   3         74.51         83.78         5.91 o
   7   7   3        752.00        728.78        13.28 o
   8   7   3        530.66        583.30        13.67 o
   9   7   3        338.56        350.27         9.88 o
  10   7   3        466.32        457.88        11.05 o
  11   7   3        345.74        354.98        11.31 o
  12   7   3          7.20          4.24        10.20 o
  13   7   3        156.61        176.37        14.99 o
 -13   8   3        408.05        442.26        26.81 o
 -12   8   3         23.34         40.93        12.61 o
 -11   8   3        183.27        179.00        14.28 o
 -10   8   3         79.57         75.79         5.83 o
  -9   8   3         29.48         20.93         6.76 o
  -8   8   3         91.55         98.97         7.43 o
  -7   8   3        435.10        436.28        10.99 o
  -6   8   3        443.15        456.78        12.24 o
  -5   8   3        183.91        197.61         8.45 o
  -4   8   3        463.54        466.76        10.86 o
  -3   8   3        148.79        154.37         7.63 o
  -2   8   3         11.46          2.10         7.18 o
  -1   8   3        518.03        491.46        16.58 o
   0   8   3       2105.33       1992.88        48.96 o
   1   8   3        515.44        464.43        16.78 o
   2   8   3         11.45          9.69         7.54 o
   3   8   3        151.85        160.16         8.02 o
   4   8   3        464.52        466.54        12.37 o
   5   8   3        185.86        204.28         6.49 o
   6   8   3        442.53        438.63        10.03 o
   7   8   3        437.54        447.76        10.51 o
   8   8   3         90.08         93.53         6.12 o
   9   8   3         29.72         32.15         5.45 o
  10   8   3         79.15         69.95         6.30 o
  11   8   3        183.87        203.64        10.76 o
  12   8   3         22.51         31.02         8.68 o
  13   8   3        407.24        455.75        30.31 o
 -12   9   3         70.14         82.41         9.08 o
 -11   9   3        162.29        151.36         9.57 o
 -10   9   3        253.63        255.16         9.41 o
  -9   9   3        111.88        113.78        15.46 o
  -8   9   3        510.84        497.81        12.25 o
  -7   9   3        285.99        296.10        10.12 o
  -6   9   3        168.34        165.54         7.40 o
  -5   9   3        480.42        490.11        14.89 o
  -4   9   3        718.79        691.13        12.83 o
  -3   9   3        375.56        374.66        10.51 o
  -2   9   3        463.91        473.65        11.84 o
  -1   9   3       1203.01       1188.58        20.49 o
   0   9   3        592.04        624.61        27.44 o
   1   9   3       1200.98       1148.54        20.08 o
   2   9   3        461.86        458.60        12.80 o
   3   9   3        379.98        380.29        14.56 o
   4   9   3        717.13        710.52        13.26 o
   5   9   3        483.57        519.54        11.59 o
   6   9   3        168.50        162.99         6.27 o
   7   9   3        287.71        293.75        11.30 o
   8   9   3        516.27        500.10        11.89 o
   9   9   3        117.04        109.85         8.19 o
  10   9   3        252.16        241.15        12.95 o
  11   9   3        163.29        175.43         9.30 o
  12   9   3         70.35         87.42         8.33 o
 -11  10   3         40.00         30.92         8.38 o
 -10  10   3         33.55         23.30         9.06 o
  -9  10   3        468.32        503.42        12.70 o
  -8  10   3        326.35        320.33        10.26 o
  -7  10   3        330.75        352.02        10.42 o
  -6  10   3        139.65        127.44         6.55 o
  -5  10   3        225.90        211.00        10.27 o
  -4  10   3        529.80        529.77        13.06 o
  -3  10   3        854.26        829.00        19.24 o
  -2  10   3       1492.73       1513.69        21.33 o
  -1  10   3        339.66        351.27        14.18 o
   0  10   3        257.54        234.70        11.58 o
   1  10   3        343.50        301.25        15.59 o
   2  10   3       1497.77       1482.90        23.79 o
   3  10   3        850.18        822.35        19.52 o
   4  10   3        527.77        502.58        14.56 o
   5  10   3        223.54        212.19         7.73 o
   6  10   3        140.89        139.85         6.85 o
   7  10   3        328.73        333.78        10.22 o
   8  10   3        329.24        328.72         9.73 o
   9  10   3        465.70        467.13        15.30 o
  10  10   3         33.85         23.49         9.04 o
  11  10   3         40.66         43.05         7.78 o
 -10  11   3        287.69        314.25        12.08 o
  -9  11   3        358.53        400.54        15.18 o
  -8  11   3          5.16         11.95         9.08 o
  -7  11   3        160.44        161.48         7.74 o
  -6  11   3        458.51        463.91        11.75 o
  -5  11   3         10.90         14.00         5.56 o
  -4  11   3         80.81         66.06         6.61 o
  -3  11   3         21.99         22.39         6.41 o
  -2  11   3        865.54        852.50        17.50 o
  -1  11   3        599.21        600.21        30.17 o
   0  11   3          0.01        -10.12        11.73 o
   1  11   3        599.99        570.23        48.31 o
   2  11   3        865.31        798.78        22.54 o
   3  11   3         22.35         30.50         7.74 o
   4  11   3         81.61         72.82         8.57 o
   5  11   3         10.75          4.79         5.83 o
   6  11   3        457.47        456.26        11.91 o
   7  11   3        159.65        155.12         7.31 o
   8  11   3          5.57          8.78        10.31 o
   9  11   3        355.85        371.23        13.24 o
  10  11   3        288.03        332.14        12.86 o
  -9  12   3         80.69         81.08         8.43 o
  -8  12   3        235.28        256.60        12.28 o
  -7  12   3         17.18         25.89         9.75 o
  -6  12   3         68.08         66.71         6.65 o
  -5  12   3        302.55        277.17        14.13 o
  -4  12   3        135.18        134.25         7.80 o
  -3  12   3          1.76          3.26         6.77 o
  -2  12   3        206.33        177.79         8.12 o
  -1  12   3        194.28        147.63        86.84 o
   0  12   3         46.00         18.42        10.10 o
   1  12   3        192.19        189.38        14.99 o
   2  12   3        207.73        187.41        10.32 o
   3  12   3          1.65          7.42         8.04 o
   4  12   3        132.66        101.97         8.72 o
   5  12   3        297.68        298.45        18.67 o
   6  12   3         68.62         75.90        10.17 o
   7  12   3         17.01         20.30         9.98 o
   8  12   3        236.10        243.95        11.34 o
   9  12   3         79.79         90.98        10.48 o
  -8  13   3        114.91        123.08         9.11 o
  -7  13   3          0.78          1.22         8.64 o
  -6  13   3         35.28         48.03         9.80 o
  -5  13   3        161.73        176.02        11.02 o
  -4  13   3         71.76         70.31        11.29 o
  -3  13   3        697.12        694.93        20.69 o
  -2  13   3          2.64          9.61         8.39 o
  -1  13   3        271.22        273.92        23.31 o
   0  13   3         47.75         31.47        13.99 o
   1  13   3        273.00        287.90        24.48 o
   2  13   3          3.07         11.21        11.79 o
   3  13   3        693.90        712.66        20.29 o
   4  13   3         71.42         71.92        13.24 o
   5  13   3        158.43        179.58        13.80 o
   6  13   3         34.87         40.84        12.94 o
   7  13   3          0.66         -4.63        10.20 o
   8  13   3        116.15        111.46        11.05 o
  -6  14   3         18.00         35.53         9.63 o
  -5  14   3         92.12         90.10        11.73 o
  -4  14   3         65.38         65.63        12.99 o
  -3  14   3        127.41        135.29        21.72 o
  -2  14   3        153.24        212.14        24.48 o
  -1  14   3        289.57        314.71        27.97 o
   0  14   3        390.80        395.14        29.14 o
   1  14   3        287.28        342.69        30.31 o
   2  14   3        155.36        142.20        27.97 o
   3  14   3        123.96         93.27        17.63 o
   4  14   3         66.26         74.67        15.13 o
   5  14   3         91.37         87.05        13.98 o
   6  14   3         18.25         -4.90        13.05 o
   0   0   4       5889.08       5544.76       102.61 o
   1   0   4       2049.46       2088.94        29.26 o
   2   0   4          0.02          1.29         5.19 o
   3   0   4        819.63        879.01        20.32 o
   4   0   4       2587.54       2499.41       157.84 o
   7   0   4        137.55        127.29         8.16 o
   8   0   4        101.35        122.01         8.63 o
   9   0   4          5.86         10.63         6.02 o
  10   0   4        709.77        718.23        14.24 o
  11   0   4        896.83        872.68        17.78 o
  12   0   4         55.33         54.56         7.60 o
  13   0   4         10.27         19.47         7.87 o
  14   0   4        270.60        275.68        17.58 o
  15   0   4        234.01        238.19        18.90 o
 -15   1   4          3.04        -21.28        21.28 o
 -14   1   4         91.64         85.95        13.67 o
 -13   1   4         53.22         58.15         9.25 o
 -12   1   4        190.80        161.01         9.21 o
 -11   1   4        191.75        179.92         8.70 o
 -10   1   4        238.67        240.32        10.26 o
  -9   1   4       1051.10       1052.06        17.05 o
  -8   1   4       1284.92       1304.19        39.63 o
  -7   1   4        102.00         75.52        20.98 o
  -6   1   4       1265.60       1322.64        29.67 o
  -5   1   4         63.34         89.75        12.82 o
  -4   1   4        555.34        560.55        32.77 o
  -3   1   4        408.55        461.04        15.98 o
  -2   1   4        516.65        483.73        15.81 o
  -1   1   4       8080.06       7846.59       102.13 o
   0   1   4        190.52        199.21         7.56 o
   1   1   4       8060.65       7862.32       102.28 o
   2   1   4        513.82        479.00        13.70 o
   3   1   4        409.38        436.33        14.80 o
   4   1   4        556.99        560.31        13.50 o
   5   1   4         61.84         80.38         8.60 o
   6   1   4       1260.08       1288.85        52.45 o
   7   1   4        102.92         88.37         6.88 o
   8   1   4       1286.32       1301.37        28.71 o
   9   1   4       1054.61       1063.35        15.22 o
  10   1   4        240.70        228.77        15.53 o
  11   1   4        194.30        198.91        13.33 o
  12   1   4        191.59        151.63         8.46 o
  13   1   4         54.27         64.27         9.12 o
  14   1   4         92.89        113.75        24.89 o
  15   1   4          3.31          6.37        24.48 o
 -15   2   4        110.19        144.21        22.21 o
 -14   2   4        171.53        190.90        13.82 o
 -13   2   4        505.64        472.86        17.77 o
 -12   2   4        266.20        248.33        10.94 o
 -11   2   4        138.37        133.58         9.96 o
 -10   2   4         64.42         67.70         6.35 o
  -9   2   4        763.88        743.35        16.14 o
  -8   2   4       1433.08       1439.40        43.13 o
  -7   2   4       2358.75       2427.14        51.52 o
  -6   2   4        296.86        293.85        16.90 o
  -5   2   4          0.34         -2.89         5.90 o
  -4   2   4       1045.54       1004.63        47.79 o
  -3   2   4       1173.07       1180.13        33.31 o
  -2   2   4        722.39        650.08        18.58 o
  -1   2   4       3663.29       3629.64        56.06 o
   0   2   4          8.45         23.32         4.95 o
   1   2   4       3656.74       3603.11        60.58 o
   2   2   4        738.09        683.64        15.96 o
   3   2   4       1165.39       1153.57        24.81 o
   4   2   4       1034.58       1017.89        21.35 o
   5   2   4          0.19          9.16        13.99 o
   6   2   4        290.05        286.08        21.31 o
   7   2   4       2373.96       2403.66        40.84 o
   8   2   4       1437.39       1411.86        25.31 o
   9   2   4        761.04        711.81        13.59 o
  10   2   4         67.44         61.22         5.59 o
  11   2   4        136.76        122.36         9.61 o
  12   2   4        264.91        225.55        14.97 o
  13   2   4        509.43        479.51        15.91 o
  14   2   4        172.12        176.58        22.12 o
  15   2   4        109.33        123.71        17.63 o
 -15   3   4          1.96          4.33        16.78 o
 -14   3   4        123.64        147.90        13.29 o
 -13   3   4        213.42        193.41        15.10 o
 -12   3   4        239.56        227.53        10.25 o
 -11   3   4        588.33        559.84        20.10 o
 -10   3   4          1.32         -1.15        10.94 o
  -9   3   4        106.30        102.22        12.68 o
  -8   3   4       1007.16        938.00        20.30 o
  -7   3   4       1011.07       1022.11        23.84 o
  -6   3   4       1677.20       1726.55        37.49 o
  -5   3   4       1324.28       1327.67        57.70 o
  -4   3   4        698.20        647.93        20.74 o
  -3   3   4         53.48         18.54        26.23 o
  -2   3   4       3446.24       3412.48       172.51 o
  -1   3   4       1458.24       1368.59        25.07 o
   0   3   4        114.19        120.24         6.92 o
   1   3   4       1473.41       1418.67        25.29 o
   2   3   4       3448.19       3498.48        55.87 o
   3   3   4         52.44         40.80         7.69 o
   4   3   4        708.05        674.31        16.96 o
   5   3   4       1321.42       1327.05        23.32 o
   6   3   4       1682.68       1721.64        29.90 o
   7   3   4       1006.14       1002.45        18.03 o
   8   3   4       1007.39        974.85        15.21 o
   9   3   4        107.76        110.78         6.76 o
  10   3   4          1.15         -6.85         7.07 o
  11   3   4        592.44        587.05        13.18 o
  12   3   4        235.65        234.20        11.78 o
  13   3   4        218.77        199.37        12.44 o
  14   3   4        123.33        149.59        15.41 o
  15   3   4          2.11         -6.90        15.93 o
 -14   4   4         47.92         89.08        18.02 o
 -13   4   4         10.85          7.17        13.50 o
 -12   4   4         53.51         48.28         7.21 o
 -11   4   4         43.66         41.02         8.51 o
 -10   4   4        937.42        888.83        20.01 o
  -9   4   4        391.11        420.57        13.21 o
  -8   4   4        325.97        332.67        11.01 o
  -7   4   4        434.79        436.23        22.73 o
  -6   4   4        733.16        762.39        19.38 o
  -5   4   4       1151.26       1126.35        20.51 o
  -4   4   4       1781.79       1853.60        30.65 o
  -3   4   4       1134.37       1166.65        46.62 o
  -2   4   4        955.21        956.84        38.46 o
   0   4   4       1718.45       1681.66        33.37 o
   2   4   4        953.01        961.35        18.56 o
   3   4   4       1133.22       1124.56        22.04 o
   4   4   4       1790.05       1882.29        47.21 o
   5   4   4       1145.52       1104.33        20.56 o
   6   4   4        737.50        771.58        14.53 o
   7   4   4        434.30        440.80        11.37 o
   8   4   4        322.81        330.38         8.69 o
   9   4   4        387.07        387.27         9.90 o
  10   4   4        934.41        913.53        17.33 o
  11   4   4         44.57         51.19         7.43 o
  12   4   4         54.40         43.76         8.71 o
  13   4   4         11.18          2.85        14.74 o
  14   4   4         49.20         55.97        15.40 o
 -14   5   4        137.37        147.14        24.48 o
 -13   5   4         60.22         57.32        16.16 o
 -12   5   4        185.52        170.14        14.30 o
 -11   5   4        535.64        553.83        25.05 o
 -10   5   4         41.68         46.30        10.15 o
  -9   5   4         72.07         84.41         6.09 o
  -8   5   4         40.21         53.39         6.18 o
  -7   5   4        213.66        214.56        11.78 o
  -6   5   4         69.83         70.90         8.22 o
  -5   5   4         13.37          9.62         5.28 o
  -4   5   4        367.58        378.35        12.70 o
  -3   5   4        442.72        433.60        15.15 o
  -2   5   4       3789.79       3884.59        72.52 o
  -1   5   4       5441.84       5442.78       144.53 o
   0   5   4       3371.37       3251.65        61.82 o
   1   5   4       5448.76       5511.12       102.20 o
   2   5   4       3777.63       3870.73        73.35 o
   3   5   4        438.47        420.37        14.27 o
   4   5   4        376.11        384.84        15.74 o
   5   5   4         14.33          5.29         4.25 o
   6   5   4         67.96         50.28         5.51 o
   7   5   4        213.70        210.32         8.51 o
   8   5   4         42.21         45.66         4.82 o
   9   5   4         71.17         72.88         5.50 o
  10   5   4         40.26         41.18         7.44 o
  11   5   4        535.79        561.63        14.27 o
  12   5   4        184.57        175.60        10.02 o
  13   5   4         60.00         57.60        20.02 o
  14   5   4        136.67        137.83        14.83 o
 -14   6   4         89.94         76.93        16.32 o
 -13   6   4        111.67        113.72        12.74 o
 -12   6   4        234.14        256.09        17.14 o
 -11   6   4        270.47        272.33        10.72 o
 -10   6   4         40.39         53.10        12.76 o
  -9   6   4        145.42        139.67         7.02 o
  -8   6   4         10.57         15.27         5.86 o
  -7   6   4        508.47        500.41        11.77 o
  -6   6   4        183.76        178.89         7.99 o
  -5   6   4         21.13         24.67         5.69 o
  -4   6   4         34.60         34.33        11.94 o
  -3   6   4        189.08        200.73         8.73 o
  -2   6   4       2679.17       2871.34        55.88 o
  -1   6   4        893.62        925.24        20.56 o
   0   6   4       1413.95       1320.20        27.60 o
   1   6   4        892.84        908.49        19.09 o
   2   6   4       2669.30       2814.32        55.95 o
   3   6   4        193.37        214.69        10.05 o
   4   6   4         34.43         26.67         6.97 o
   5   6   4         21.08         33.23         5.72 o
   6   6   4        183.58        167.67         6.72 o
   7   6   4        510.19        516.08         9.99 o
   8   6   4         10.05          3.50         4.55 o
   9   6   4        144.92        135.74         9.56 o
  10   6   4         39.73         46.58         7.64 o
  11   6   4        269.93        262.17        10.53 o
  12   6   4        233.93        225.89        15.82 o
  13   6   4        109.55        124.93        14.47 o
  14   6   4         91.06         62.61        17.25 o
 -13   7   4         65.34         88.41        12.70 o
 -12   7   4         99.32        111.60        11.11 o
 -11   7   4         61.61         58.62         9.52 o
 -10   7   4        615.14        609.68        19.60 o
  -9   7   4        358.66        342.80        10.45 o
  -8   7   4        912.29        900.79        27.15 o
  -7   7   4       1151.36       1169.85        17.81 o
  -6   7   4        309.05        291.89        10.86 o
  -5   7   4        896.10        896.08        14.34 o
  -4   7   4        212.98        219.74        14.69 o
  -3   7   4        460.53        459.44        14.83 o
  -2   7   4       2709.85       2733.27        53.50 o
  -1   7   4         84.75         67.89         5.51 o
   0   7   4        674.60        650.22        57.70 o
   1   7   4         86.80         62.29         8.74 o
   2   7   4       2710.92       2712.24        52.75 o
   3   7   4        454.62        443.15        15.23 o
   4   7   4        215.67        210.62        11.18 o
   5   7   4        896.10        877.41        16.17 o
   6   7   4        313.90        313.34         8.21 o
   7   7   4       1140.90       1167.82        15.74 o
   8   7   4        907.00        888.08        15.72 o
   9   7   4        359.20        319.25         9.42 o
  10   7   4        610.92        606.85        12.91 o
  11   7   4         60.77         59.48         9.72 o
  12   7   4        100.84        103.26        10.79 o
  13   7   4         66.63         75.01        13.99 o
 -13   8   4        318.70        338.21        17.36 o
 -12   8   4        173.49        185.22        10.88 o
 -11   8   4        123.14        140.18        10.41 o
 -10   8   4        174.66        219.93         9.61 o
  -9   8   4         52.86         50.87         5.74 o
  -8   8   4        288.30        293.79        10.23 o
  -7   8   4        461.23        415.70        12.28 o
  -6   8   4        354.28        376.27        13.24 o
  -5   8   4         62.29         67.53         5.45 o
  -4   8   4         47.03         42.04         5.84 o
  -3   8   4        804.31        809.31        16.48 o
  -2   8   4         54.31         64.43         7.14 o
  -1   8   4       1373.68       1388.65        30.20 o
   0   8   4        182.21        228.81        25.06 o
   1   8   4       1350.41       1333.84        29.64 o
   2   8   4         53.92         54.78         7.80 o
   3   8   4        806.51        806.74        15.41 o
   4   8   4         47.16         51.22         5.97 o
   5   8   4         60.71         50.10         4.85 o
   6   8   4        352.64        369.72        12.03 o
   7   8   4        454.92        405.44         9.92 o
   8   8   4        285.13        295.06        12.88 o
   9   8   4         53.10         45.29         6.28 o
  10   8   4        173.58        180.34         8.65 o
  11   8   4        122.60        122.81        10.16 o
  12   8   4        175.10        190.31        17.52 o
  13   8   4        319.05        330.43        18.53 o
 -12   9   4         77.97         85.35        12.15 o
 -11   9   4          4.01         10.32         7.91 o
 -10   9   4        162.69        177.27        11.51 o
  -9   9   4        310.76        322.16        10.33 o
  -8   9   4        677.75        681.98        18.84 o
  -7   9   4        161.98        145.99         6.77 o
  -6   9   4         63.23         59.79         6.10 o
  -5   9   4        385.90        390.70        12.80 o
  -4   9   4         36.95         42.95         5.47 o
  -3   9   4        402.66        404.40        10.67 o
  -2   9   4        113.31        116.76         8.30 o
  -1   9   4        380.03        396.49        15.13 o
   0   9   4        778.40        778.74        16.69 o
   1   9   4        378.63        385.87        15.33 o
   2   9   4        115.20        127.63         7.98 o
   3   9   4        403.64        408.02        14.81 o
   4   9   4         39.14         36.62         7.88 o
   5   9   4        382.99        383.90         9.37 o
   6   9   4         63.87         71.76         6.22 o
   7   9   4        158.54        155.40         6.50 o
   8   9   4        684.00        681.98        13.05 o
   9   9   4        313.26        314.41         9.70 o
  10   9   4        159.92        181.26        10.84 o
  11   9   4          4.55          6.00         7.99 o
  12   9   4         77.20         75.13        10.49 o
 -11  10   4        122.30        138.36         7.85 o
 -10  10   4        199.74        217.92        10.03 o
  -9  10   4        193.48        190.76        12.95 o
  -8  10   4         68.64         60.16         5.98 o
  -7  10   4        635.69        625.77        14.01 o
  -6  10   4        815.49        798.19        15.20 o
  -5  10   4        308.93        272.63        10.58 o
  -4  10   4        461.91        464.10        13.96 o
  -3  10   4        489.44        501.79        13.70 o
  -2  10   4        134.19        137.78         6.95 o
  -1  10   4       1744.59       1746.47        26.89 o
   0  10   4        293.42        294.34        12.11 o
   1  10   4       1751.04       1745.59        26.89 o
   2  10   4        131.33        139.60         8.86 o
   3  10   4        485.45        497.80        14.88 o
   4  10   4        451.58        440.69        24.20 o
   5  10   4        309.49        275.45        13.53 o
   6  10   4        820.15        801.17        14.02 o
   7  10   4        638.28        646.69        13.36 o
   8  10   4         68.87         79.19         7.47 o
   9  10   4        193.05        186.98        10.41 o
  10  10   4        195.77        223.78         9.88 o
  11  10   4        119.68        142.84         8.16 o
 -10  11   4        149.46        152.25         9.95 o
  -9  11   4         18.36         36.12         8.97 o
  -8  11   4         50.97         47.49         9.60 o
  -7  11   4        103.50        108.86        10.47 o
  -6  11   4        704.52        711.47        14.79 o
  -5  11   4        129.97        127.88         6.64 o
  -4  11   4        510.65        494.46        12.35 o
  -3  11   4       1063.29       1015.04        17.00 o
  -2  11   4        275.75        294.90        10.29 o
  -1  11   4        752.14        707.82        17.40 o
   0  11   4       1114.06       1152.85        24.86 o
   1  11   4        749.89        741.21        26.74 o
   2  11   4        275.21        299.21        18.60 o
   3  11   4       1053.39       1003.22        19.40 o
   4  11   4        514.33        496.06        15.10 o
   5  11   4        125.54        100.27         7.36 o
   6  11   4        706.41        680.46        14.48 o
   7  11   4        100.65        103.12         7.71 o
   8  11   4         50.90         53.58        10.14 o
   9  11   4         18.11         27.26        10.74 o
  10  11   4        147.01        129.31         8.94 o
  -9  12   4         87.41        100.59         8.75 o
  -8  12   4         56.71         56.24         8.61 o
  -7  12   4         48.29         45.52         9.52 o
  -6  12   4          5.76         11.40        12.93 o
  -5  12   4        191.81        158.82         7.91 o
  -4  12   4        501.95        445.26        12.13 o
  -3  12   4        535.57        537.35        13.41 o
  -2  12   4         22.18         18.25         6.71 o
  -1  12   4         71.97         69.41         8.59 o
   0  12   4        291.78        257.62        12.61 o
   1  12   4         72.22         30.56        20.86 o
   2  12   4         20.64         17.16         8.23 o
   3  12   4        533.96        519.19        15.86 o
   4  12   4        501.08        472.97        14.34 o
   5  12   4        193.91        184.02        10.94 o
   6  12   4          5.53          2.43        10.53 o
   7  12   4         46.68         61.16         9.58 o
   8  12   4         54.97         70.06         9.26 o
   9  12   4         87.06        106.98        10.49 o
  -8  13   4         20.64         26.84         8.23 o
  -7  13   4        125.17        134.67         9.94 o
  -6  13   4        264.05        296.30        14.97 o
  -5  13   4        149.81        173.28        10.87 o
  -4  13   4         61.62         68.85        10.96 o
  -3  13   4        255.13        267.77        14.20 o
  -2  13   4        429.02        419.71        16.75 o
  -1  13   4         34.98         29.55         9.45 o
   0  13   4        107.20        126.39        29.72 o
   1  13   4         35.35         54.78        12.86 o
   2  13   4        431.19        410.45        16.49 o
   3  13   4        256.47        249.90        14.52 o
   4  13   4         60.52         56.26        12.43 o
   5  13   4        145.01        166.21        13.26 o
   6  13   4        262.54        291.42        13.20 o
   7  13   4        124.79        127.98        12.22 o
   8  13   4         20.65         40.09        11.43 o
  -6  14   4        126.17        135.06        11.04 o
  -5  14   4        135.21        133.31        10.86 o
  -4  14   4        141.37        163.02        16.66 o
  -3  14   4        109.38        132.55        13.54 o
  -2  14   4        679.38        686.43        27.20 o
  -1  14   4        258.04        284.41        25.64 o
   0  14   4        601.59        659.61        40.80 o
   1  14   4        258.09        306.55        26.81 o
   2  14   4        673.21        649.12        43.13 o
   3  14   4        110.91        123.03        17.25 o
   4  14   4        141.54        184.04        16.52 o
   5  14   4        135.16        152.20        16.87 o
   6  14   4        124.93        153.08        12.55 o
  -3  15   4        204.81        205.15        23.31 o
  -2  15   4         46.96         80.43        23.31 o
  -1  15   4        312.51        392.81        26.81 o
   0  15   4        307.97        318.21        25.64 o
   1  15   4        311.41        390.48        27.97 o
   2  15   4         45.46         59.45        26.81 o
   3  15   4        202.72        233.12        27.97 o
   1   0   5        463.24        450.86        11.44 o
   2   0   5       1123.85       1115.54        23.98 o
   3   0   5       2099.81       2137.95        39.91 o
   4   0   5       1789.45       1760.04        54.32 o
   5   0   5        674.58        769.40        21.99 o
   6   0   5         25.11         12.49         5.97 o
   7   0   5          4.52          6.75         6.99 o
   8   0   5       1931.36       1972.08        41.82 o
   9   0   5        245.62        237.20        11.44 o
  10   0   5        145.83        161.36         9.26 o
  11   0   5        174.13        139.33        13.81 o
  12   0   5         64.91         72.72        10.26 o
  13   0   5        196.16        204.83        17.81 o
  14   0   5        465.06        454.66        17.38 o
  15   0   5        108.92        117.04        25.06 o
 -15   1   5         23.23         28.80        25.64 o
 -14   1   5         37.94         41.39        13.51 o
 -13   1   5        161.35        170.06        14.40 o
 -12   1   5        665.86        593.78        15.88 o
 -11   1   5        281.95        267.91        10.55 o
 -10   1   5        276.46        262.33        18.17 o
  -9   1   5       1546.52       1494.92        21.29 o
  -8   1   5        201.97        210.82        12.28 o
  -7   1   5         10.64         16.32         8.16 o
  -4   1   5        390.66        395.15        14.03 o
  -3   1   5       7033.49       6987.94       173.43 o
  -2   1   5        895.22        875.57        33.22 o
  -1   1   5        927.12        911.64        20.18 o
   0   1   5        987.20        876.32        19.13 o
   1   1   5        925.25        931.89        17.62 o
   2   1   5        896.34        860.87        21.07 o
   3   1   5       7001.61       7006.64       108.10 o
   4   1   5        398.27        407.05        18.55 o
   7   1   5         10.28          2.77         9.17 o
   8   1   5        200.28        196.52        12.36 o
   9   1   5       1546.54       1481.32        21.43 o
  10   1   5        276.35        265.43        11.11 o
  11   1   5        282.29        262.73        10.02 o
  12   1   5        663.87        642.74        15.88 o
  13   1   5        166.10        164.87        17.97 o
  14   1   5         37.54         64.31        16.17 o
  15   1   5         22.39         32.51        18.74 o
 -14   2   5        191.39        213.31        14.16 o
 -13   2   5        101.55        119.64        13.90 o
 -12   2   5         65.12         73.69         7.53 o
 -11   2   5        532.06        488.80        19.13 o
 -10   2   5       1346.23       1355.88        23.47 o
  -9   2   5       1319.56       1288.93        25.37 o
  -8   2   5        234.79        234.65         9.76 o
  -7   2   5        364.28        362.76        16.68 o
  -6   2   5         79.75         64.83         8.44 o
  -5   2   5        871.43        893.90        36.13 o
  -4   2   5       4172.35       4286.99        68.26 o
  -3   2   5        531.93        505.17        15.21 o
  -2   2   5       4983.10       5011.15       107.82 o
  -1   2   5       1083.36        991.55        21.50 o
   0   2   5       1316.76       1307.91        25.48 o
   1   2   5       1094.48        986.24        21.98 o
   2   2   5       4983.72       5036.72        78.94 o
   3   2   5        520.77        522.56        31.47 o
   4   2   5       4184.66       4377.15        59.31 o
   5   2   5        871.92        848.46        17.22 o
   6   2   5         84.15         77.89         6.88 o
   7   2   5        366.39        350.52        11.45 o
   8   2   5        237.28        258.91        10.71 o
   9   2   5       1319.71       1318.39        22.53 o
  10   2   5       1339.75       1383.40        23.58 o
  11   2   5        534.92        520.69        13.58 o
  12   2   5         66.06         58.31        11.20 o
  13   2   5        100.21        124.82        17.33 o
  14   2   5        191.85        205.11        16.67 o
 -14   3   5         40.09         36.67        14.51 o
 -13   3   5         22.37         29.12        13.61 o
 -12   3   5        107.61         90.10        16.99 o
 -11   3   5        165.45        151.25        22.46 o
 -10   3   5        180.18        172.01         8.87 o
  -9   3   5        213.75        218.75         8.78 o
  -8   3   5        722.31        696.83        17.59 o
  -7   3   5       1034.47       1022.72        38.05 o
  -6   3   5        673.33        686.99        19.12 o
  -5   3   5       1164.52       1191.84        28.00 o
  -4   3   5          9.96          4.58         9.91 o
  -3   3   5        256.07        300.73        27.97 o
  -2   3   5       3279.18       3381.42        65.80 o
  -1   3   5        913.86        957.04        18.36 o
   0   3   5        846.83        869.73        22.62 o
   1   3   5        913.40        974.31        30.22 o
   2   3   5       3299.15       3413.51        77.71 o
   3   3   5        258.94        281.57        11.63 o
   4   3   5          9.11          5.52         7.54 o
   5   3   5       1168.53       1178.89        23.08 o
   6   3   5        660.53        681.46        15.77 o
   7   3   5       1036.47       1002.11        23.39 o
   8   3   5        722.94        734.97        12.09 o
   9   3   5        219.90        217.27         7.16 o
  10   3   5        180.29        161.43         7.13 o
  11   3   5        169.61        168.71        12.11 o
  12   3   5        109.25        111.88         9.60 o
  13   3   5         22.56         24.13        18.88 o
  14   3   5         39.30         33.44        15.93 o
 -14   4   5         10.18         28.54        30.89 o
 -13   4   5        178.77        183.51        15.10 o
 -12   4   5        355.94        364.99        14.21 o
 -11   4   5        655.88        611.41        15.27 o
 -10   4   5         28.59         21.36         8.35 o
  -9   4   5        352.08        341.64        12.32 o
  -8   4   5        176.87        174.37         7.32 o
  -7   4   5        621.14        638.75        15.82 o
  -6   4   5        177.23        147.13        11.19 o
  -5   4   5        932.96        925.02        16.52 o
  -4   4   5        209.24        202.81        11.66 o
  -3   4   5        912.16        937.03        27.97 o
  -2   4   5       2781.89       2828.68        87.42 o
  -1   4   5        698.50        712.07        40.80 o
   0   4   5         18.94         22.14         5.11 o
   1   4   5        702.06        746.93        16.60 o
   2   4   5       2795.99       2951.87        47.35 o
   3   4   5        900.42        956.12        22.39 o
   4   4   5        212.82        213.21        11.93 o
   5   4   5        932.75        892.35        16.66 o
   6   4   5        177.84        151.98         7.86 o
   7   4   5        619.61        624.72        10.87 o
   8   4   5        176.16        178.04         5.98 o
   9   4   5        349.98        337.20        10.49 o
  10   4   5         28.22         27.37         6.17 o
  11   4   5        658.53        637.79        16.35 o
  12   4   5        358.60        368.27        14.57 o
  13   4   5        178.38        180.96        15.53 o
  14   4   5         10.01         -4.66        15.74 o
 -14   5   5        395.51        391.64        25.64 o
 -13   5   5        160.51        137.72        16.14 o
 -12   5   5        307.56        288.86        17.48 o
 -11   5   5        377.59        394.21        13.89 o
 -10   5   5        121.59        121.51        10.52 o
  -9   5   5         24.37         19.02         8.31 o
  -8   5   5        124.44        117.68         7.44 o
  -7   5   5        276.38        283.43         9.93 o
  -6   5   5       1923.77       1951.26        33.63 o
  -5   5   5        262.96        268.55        11.36 o
  -4   5   5        212.26        199.32        16.76 o
  -3   5   5        120.32         90.92         8.16 o
  -2   5   5       1985.59       2163.12        57.11 o
  -1   5   5        384.21        451.39        25.64 o
   0   5   5        150.15        164.56         7.85 o
   1   5   5        392.03        472.25        25.06 o
   2   5   5       1977.86       2111.84        42.39 o
   3   5   5        119.82        100.23         9.32 o
   4   5   5        210.00        214.25        10.22 o
   5   5   5        259.59        257.01         8.90 o
   6   5   5       1914.82       1976.83        27.97 o
   7   5   5        279.98        259.02        12.86 o
   8   5   5        121.97        125.73         6.02 o
   9   5   5         23.15         14.20         7.56 o
  10   5   5        122.16        125.58         6.91 o
  11   5   5        378.86        400.29        12.33 o
  12   5   5        307.94        288.41        17.86 o
  13   5   5        161.78        177.48        15.03 o
  14   5   5        394.28        441.23        23.22 o
 -13   6   5        160.09        188.83        17.48 o
 -12   6   5         16.23          6.61        12.79 o
 -11   6   5         34.64         23.45         8.67 o
 -10   6   5        198.74        192.22        13.09 o
  -9   6   5        351.15        352.15        11.17 o
  -8   6   5        800.44        836.86        14.56 o
  -7   6   5        702.99        697.94        15.41 o
  -6   6   5        565.78        562.53        13.67 o
  -5   6   5        238.86        260.19        20.94 o
  -4   6   5       1099.03       1104.43        20.70 o
  -3   6   5       1194.60       1246.23        34.97 o
  -2   6   5        303.36        318.21        25.64 o
  -1   6   5         35.49         27.97         6.99 o
   0   6   5          0.88          4.66         6.99 o
   1   6   5         35.08         21.67         9.91 o
   2   6   5        301.96        311.35        11.73 o
   3   6   5       1201.76       1259.83        26.78 o
   4   6   5       1103.05       1086.93        19.96 o
   5   6   5        240.12        234.50        12.14 o
   6   6   5        564.95        574.28        17.40 o
   7   6   5        701.29        699.32        12.14 o
   8   6   5        800.23        835.22        13.90 o
   9   6   5        350.96        356.54         9.65 o
  10   6   5        197.92        176.88        11.77 o
  11   6   5         34.07         39.34         6.58 o
  12   6   5         15.89         30.43        13.64 o
  13   6   5        161.49        192.39        15.68 o
 -13   7   5        183.31        196.99        16.32 o
 -12   7   5        117.68        112.69        11.19 o
 -11   7   5        173.27        177.44        10.43 o
 -10   7   5        620.52        630.30        13.28 o
  -9   7   5        361.13        351.31        10.37 o
  -8   7   5       1004.81        967.53        25.31 o
  -7   7   5        572.73        585.56        13.28 o
  -6   7   5         90.26         73.27        25.31 o
  -5   7   5        406.30        413.58        10.77 o
  -4   7   5       1541.29       1484.15        20.36 o
  -3   7   5        870.98        894.17        18.31 o
  -2   7   5        412.12        406.20        27.39 o
  -1   7   5        757.53        786.43        20.68 o
   0   7   5          7.67         13.33         8.74 o
   1   7   5        760.74        784.72        18.02 o
   2   7   5        410.22        403.82        14.77 o
   3   7   5        871.80        905.26        22.73 o
   4   7   5       1541.61       1456.62        22.82 o
   5   7   5        406.77        398.06        11.83 o
   6   7   5         90.67         92.34         5.27 o
   7   7   5        573.23        589.57        10.76 o
   8   7   5       1006.39        969.69        15.81 o
   9   7   5        359.37        343.86         9.42 o
  10   7   5        620.04        590.53        12.44 o
  11   7   5        175.92        203.09         8.83 o
  12   7   5        118.00        109.24        12.49 o
  13   7   5        180.92        208.35        24.48 o
 -12   8   5        123.22        134.28        10.50 o
 -11   8   5        285.33        297.21        10.50 o
 -10   8   5        307.15        341.49        10.36 o
  -9   8   5         62.80         60.59         9.67 o
  -8   8   5        276.62        263.60         9.38 o
  -7   8   5        515.66        491.37        12.19 o
  -6   8   5        363.71        366.55        11.17 o
  -5   8   5         53.10         60.43         5.32 o
  -4   8   5          3.36          1.27         5.08 o
  -3   8   5        121.69        136.58         7.40 o
  -2   8   5        802.23        770.12        13.74 o
  -1   8   5        305.54        323.75        10.43 o
   0   8   5       1573.04       1565.28        31.04 o
   1   8   5        307.74        327.78        12.95 o
   2   8   5        800.76        740.49        14.72 o
   3   8   5        119.62        141.10         6.70 o
   4   8   5          3.42          0.50         5.88 o
   5   8   5         53.90         62.34         9.08 o
   6   8   5        364.95        356.33         9.33 o
   7   8   5        515.56        480.99        10.77 o
   8   8   5        271.58        269.50         8.64 o
   9   8   5         62.75         54.98         5.94 o
  10   8   5        305.95        321.72        10.15 o
  11   8   5        287.25        293.42        11.69 o
  12   8   5        124.07        139.79        12.84 o
 -12   9   5         82.38        101.45        18.97 o
 -11   9   5        337.25        362.65        11.83 o
 -10   9   5        150.80        184.36        10.63 o
  -9   9   5        386.68        391.47        11.36 o
  -8   9   5        266.04        282.42        10.34 o
  -7   9   5        109.46         99.42         6.17 o
  -6   9   5         32.87         33.41         5.50 o
  -5   9   5        755.13        735.89        14.41 o
  -4   9   5         95.43         90.78         5.73 o
  -3   9   5        252.55        266.25         8.73 o
  -2   9   5         81.64         82.28         6.70 o
  -1   9   5        968.37        952.28        16.10 o
   0   9   5       1540.05       1576.77        24.96 o
   1   9   5        966.31        929.99        17.30 o
   2   9   5         82.90         83.68         6.35 o
   3   9   5        254.70        249.31         8.94 o
   4   9   5         92.34         85.85        10.10 o
   5   9   5        755.47        737.83        14.68 o
   6   9   5         32.89         22.68         5.39 o
   7   9   5        109.47         93.30         6.01 o
   8   9   5        271.34        269.52         8.90 o
   9   9   5        386.34        399.07        11.57 o
  10   9   5        150.78        174.83        12.47 o
  11   9   5        337.72        345.77        17.22 o
  12   9   5         82.25         91.60        14.04 o
 -11  10   5        648.73        680.16        15.17 o
 -10  10   5        328.38        324.55        13.09 o
  -9  10   5        395.65        420.64        15.09 o
  -8  10   5        367.10        343.45        10.74 o
  -7  10   5        230.83        252.14         9.72 o
  -6  10   5        113.40        111.51         6.38 o
  -5  10   5        157.64        137.88         6.92 o
  -4  10   5        413.31        411.77        11.73 o
  -3  10   5       1283.27       1224.67        27.77 o
  -2  10   5       2556.32       2652.53        40.66 o
  -1  10   5        575.10        589.68        14.19 o
   0  10   5          1.27          5.78         6.09 o
   1  10   5        568.05        568.96        14.34 o
   2  10   5       2591.68       2646.12        34.01 o
   3  10   5       1273.62       1253.05        22.24 o
   4  10   5        412.35        422.35        12.08 o
   5  10   5        161.33        150.61         7.10 o
   6  10   5        112.67        128.64         6.20 o
   7  10   5        230.50        232.14         8.57 o
   8  10   5        372.11        368.47        11.55 o
   9  10   5        389.29        407.37        15.79 o
  10  10   5        327.58        345.97        12.21 o
  11  10   5        657.38        688.84        16.82 o
 -10  11   5        113.95        114.99         7.98 o
  -9  11   5        100.82         94.58         7.92 o
  -8  11   5        513.55        504.53        16.09 o
  -7  11   5         18.78         10.74        11.10 o
  -6  11   5        367.35        363.38        10.85 o
  -5  11   5        174.74        164.97         7.74 o
  -4  11   5        276.02        274.01         9.28 o
  -3  11   5        174.28        178.88         7.25 o
  -2  11   5        695.49        696.66        14.24 o
  -1  11   5        620.79        600.48        15.76 o
   0  11   5        521.59        509.28        18.70 o
   1  11   5        619.70        637.87        15.49 o
   2  11   5        695.35        663.68        42.89 o
   3  11   5        173.28        161.66         8.01 o
   4  11   5        280.25        259.44         9.69 o
   5  11   5        176.44        173.88         8.46 o
   6  11   5        364.19        350.41        11.71 o
   7  11   5         17.96         30.72         9.60 o
   8  11   5        516.73        522.30        15.95 o
   9  11   5         97.95        107.23        12.59 o
  10  11   5        112.43        105.33        11.55 o
  -9  12   5        738.17        780.21        15.42 o
  -8  12   5        230.55        256.65         9.21 o
  -7  12   5         59.69         72.88         9.22 o
  -6  12   5        140.48        138.49        10.28 o
  -5  12   5        334.92        320.21        13.46 o
  -4  12   5         82.34         64.42         6.99 o
  -3  12   5          7.17         26.06         6.33 o
  -2  12   5        155.17        145.25         8.32 o
  -1  12   5         25.59         34.83         8.00 o
   0  12   5         16.00         12.36        12.20 o
   1  12   5         25.88         16.65        11.61 o
   2  12   5        153.16        156.30         9.19 o
   3  12   5          7.53          7.71         8.96 o
   4  12   5         81.82         80.41         9.48 o
   5  12   5        331.30        282.11        11.47 o
   6  12   5        138.60        137.64        11.54 o
   7  12   5         60.13         71.59        10.50 o
   8  12   5        233.61        280.40        13.61 o
   9  12   5        748.88        771.02        22.68 o
  -7  13   5        818.05        949.05        36.08 o
  -6  13   5        119.21        145.12         9.25 o
  -5  13   5         91.73         99.58        10.17 o
  -4  13   5          0.58         -0.64        10.25 o
  -3  13   5        363.12        413.47        16.17 o
  -2  13   5         31.18         44.08        15.03 o
  -1  13   5        145.32        150.93        13.22 o
   0  13   5          3.10         -0.49         9.82 o
   1  13   5        141.17        143.58        16.58 o
   2  13   5         30.10         37.78        14.67 o
   3  13   5        367.65        392.96        18.46 o
   4  13   5          0.59         -8.41        12.78 o
   5  13   5         93.37         76.67        11.70 o
   6  13   5        118.59        146.06        11.90 o
   7  13   5        818.35        882.45        25.24 o
  -5  14   5        292.42        359.10        14.13 o
  -4  14   5         42.30         56.51        10.19 o
  -3  14   5         16.97         -0.76        12.03 o
  -2  14   5        123.53        115.17        14.01 o
  -1  14   5         23.13         11.07        15.74 o
   0  14   5        317.96        313.55        24.48 o
   1  14   5         23.57          6.99        22.15 o
   2  14   5        120.73        117.73        22.15 o
   3  14   5         18.33         23.85        19.82 o
   4  14   5         43.87         74.84        14.56 o
   5  14   5        288.94        389.23        31.34 o
  -2  15   5        279.44        314.71        22.15 o
  -1  15   5        130.45        160.85        20.98 o
   0  15   5        238.42        229.62        22.15 o
   1  15   5        131.94        125.89        22.15 o
   2  15   5        277.93        286.74        24.48 o
   0   0   6         51.07         26.73         8.76 o
   1   0   6       1760.30       1750.80        28.61 o
   2   0   6        820.69        858.76        39.54 o
   3   0   6        409.10        416.78        56.75 o
   4   0   6        364.09        379.52        24.34 o
   6   0   6        883.94        867.54        54.78 o
   7   0   6       2592.77       2719.12        74.60 o
   8   0   6       1193.51       1141.45        22.68 o
   9   0   6        231.78        216.54         9.43 o
  10   0   6          3.45        -13.05        13.05 o
  11   0   6       1127.11       1097.14        22.04 o
  12   0   6       1447.56       1373.92        23.98 o
  13   0   6        343.46        360.43        15.74 o
  14   0   6        116.24        137.54        14.99 o
 -14   1   6         44.00         52.16        21.36 o
 -13   1   6         46.59         38.55        13.68 o
 -12   1   6         23.32         20.13        12.45 o
 -11   1   6        308.74        275.30        13.79 o
 -10   1   6       1412.81       1435.97        35.76 o
  -9   1   6       1050.00       1015.16        21.28 o
  -8   1   6        271.52        263.19        28.26 o
  -7   1   6        330.77        357.84        17.48 o
  -6   1   6        147.39        118.00        47.79 o
  -5   1   6        661.54        629.31        22.15 o
  -3   1   6       2695.56       2820.50        51.87 o
  -2   1   6       1656.15       1676.38       106.38 o
  -1   1   6        257.50        235.71        13.36 o
   0   1   6       6403.38       6401.68        99.57 o
   1   1   6        258.43        222.96        16.68 o
   2   1   6       1673.22       1792.97       129.46 o
   3   1   6       2697.77       2861.23        64.79 o
   5   1   6        664.84        653.90        25.64 o
   6   1   6        146.38        128.83         6.75 o
   7   1   6        334.16        319.94        19.64 o
   8   1   6        269.27        264.47         8.14 o
   9   1   6       1053.76       1038.00        21.15 o
  10   1   6       1408.98       1439.76        26.11 o
  11   1   6        315.67        302.19        20.53 o
  12   1   6         24.01         18.86         7.33 o
  13   1   6         47.48         40.69        13.83 o
  14   1   6         43.52         27.17        15.74 o
 -14   2   6         87.40        115.54        16.68 o
 -13   2   6        615.92        608.51        22.19 o
 -12   2   6        259.72        242.12        12.81 o
 -11   2   6        224.10        190.06        10.22 o
 -10   2   6        438.14        440.76        13.38 o
  -9   2   6        416.81        416.28        13.29 o
  -8   2   6        348.02        389.22        11.89 o
  -7   2   6       1458.15       1428.52        31.66 o
  -6   2   6        489.35        476.35        21.34 o
  -5   2   6        579.11        582.68        22.15 o
  -4   2   6        466.44        500.04        17.48 o
  -3   2   6       3057.03       3107.15        81.59 o
  -2   2   6       2323.57       2424.34        55.48 o
  -1   2   6       2522.07       2578.51        55.67 o
   0   2   6          2.96         10.94         8.11 o
   1   2   6       2513.54       2629.31        55.26 o
   2   2   6       2324.50       2431.56        42.69 o
   3   2   6       3058.08       3081.40        72.85 o
   4   2   6        471.13        512.72        12.65 o
   5   2   6        586.15        585.04        16.96 o
   6   2   6        491.91        517.49        12.32 o
   7   2   6       1462.28       1450.30        25.50 o
   8   2   6        353.64        373.13        14.47 o
   9   2   6        417.98        400.15        11.62 o
  10   2   6        439.76        441.25        15.67 o
  11   2   6        220.95        228.31        12.62 o
  12   2   6        261.37        247.20        11.05 o
  13   2   6        620.56        667.71        22.60 o
  14   2   6         85.00         74.77        18.08 o
 -14   3   6        167.88        171.34        17.48 o
 -13   3   6         46.24         60.67        14.49 o
 -12   3   6        569.44        566.85        19.03 o
 -11   3   6        173.86        179.24        10.41 o
 -10   3   6       1468.53       1464.34        28.63 o
  -9   3   6        407.61        412.64        14.84 o
  -8   3   6       1375.97       1381.41        21.83 o
  -7   3   6        442.91        417.76        12.83 o
  -6   3   6        110.73        117.82        10.57 o
  -5   3   6       1078.94       1120.38        27.70 o
  -4   3   6       3341.18       3392.72        92.08 o
  -3   3   6       2538.73       2499.98        67.60 o
  -2   3   6       3394.79       3736.57        96.75 o
  -1   3   6       3003.29       3190.99        51.32 o
   0   3   6        106.63         93.33        17.16 o
   1   3   6       3010.74       3171.14        51.66 o
   2   3   6       3412.69       3660.34        70.44 o
   3   3   6       2534.08       2553.71        50.56 o
   4   3   6       3341.31       3564.81       152.69 o
   5   3   6       1075.92       1135.68        18.61 o
   6   3   6        111.86        130.74         6.80 o
   7   3   6        445.06        414.43        10.16 o
   8   3   6       1373.09       1390.10        16.96 o
   9   3   6        411.17        395.27        11.90 o
  10   3   6       1470.09       1482.73        23.58 o
  11   3   6        175.73        178.26         8.70 o
  12   3   6        570.35        550.58        17.33 o
  13   3   6         46.62         74.26        15.74 o
  14   3   6        164.59        203.64        17.59 o
 -14   4   6        315.07        313.55        24.48 o
 -13   4   6        126.41        138.89        23.89 o
 -12   4   6        346.02        362.30        16.96 o
 -11   4   6        254.94        271.68        12.76 o
 -10   4   6         18.24         26.90         6.30 o
  -9   4   6         60.87         66.09        10.99 o
  -8   4   6        263.99        281.77        11.22 o
  -7   4   6       1059.60       1006.09        18.70 o
  -6   4   6        238.26        267.66        11.28 o
  -5   4   6       1535.79       1610.08        33.84 o
  -4   4   6        253.64        260.73        12.24 o
  -3   4   6        220.32        224.96        11.66 o
  -2   4   6        590.66        651.46        20.98 o
  -1   4   6       5561.76       5865.89       152.69 o
   0   4   6        257.24        291.65        11.43 o
   1   4   6       5545.08       5838.68       109.19 o
   2   4   6        574.59        639.38        36.72 o
   3   4   6        227.21        226.49        13.19 o
   4   4   6        251.53        273.93        14.29 o
   5   4   6       1541.44       1616.81        26.90 o
   6   4   6        242.93        260.19         8.25 o
   7   4   6       1053.66       1019.48        13.35 o
   8   4   6        263.41        291.06        10.79 o
   9   4   6         58.89         54.91         5.99 o
  10   4   6         18.30          7.95         7.65 o
  11   4   6        251.44        254.55        14.64 o
  12   4   6        346.51        354.82        14.91 o
  13   4   6        126.73        129.77        15.52 o
  14   4   6        316.56        346.74        19.59 o
 -13   5   6         45.93         52.45        16.32 o
 -12   5   6         13.42         12.01        16.07 o
 -11   5   6        134.53        115.76         7.49 o
 -10   5   6        158.11        147.09         6.59 o
  -9   5   6         88.18         85.91         6.17 o
  -8   5   6        339.57        333.91        10.59 o
  -7   5   6        256.08        264.76         8.61 o
  -6   5   6        197.65        204.21         8.38 o
  -5   5   6        252.61        260.05         9.74 o
  -4   5   6       2843.13       2834.97        68.19 o
  -3   5   6        480.29        510.77        15.52 o
  -2   5   6        537.13        516.08        16.32 o
  -1   5   6        474.10        466.24        17.48 o
   0   5   6        152.74        164.52         9.45 o
   1   5   6        474.21        452.25        26.81 o
   2   5   6        538.32        552.97        30.31 o
   3   5   6        477.54        521.20        16.72 o
   4   5   6       2839.08       2844.28        54.81 o
   5   5   6        248.09        251.48         8.41 o
   6   5   6        191.33        199.59         8.79 o
   7   5   6        257.97        259.40         7.45 o
   8   5   6        341.67        354.30         8.61 o
   9   5   6         91.22         86.59         5.58 o
  10   5   6        159.42        159.83        12.81 o
  11   5   6        134.72        125.31        11.27 o
  12   5   6         13.69         16.90        14.43 o
  13   5   6         45.29         45.74        14.83 o
 -13   6   6         73.13         93.25        15.15 o
 -12   6   6         74.50         92.89        14.33 o
 -11   6   6        785.17        822.93        15.90 o
 -10   6   6        134.84        145.05         6.08 o
  -9   6   6        273.09        271.44         9.95 o
  -8   6   6         24.09         33.16         9.77 o
  -7   6   6         34.69         25.28         7.40 o
  -6   6   6       1026.90       1022.61        18.30 o
  -5   6   6        643.15        642.86        12.32 o
  -4   6   6        771.87        734.92        15.76 o
  -3   6   6        181.55        199.30         9.31 o
  -2   6   6         53.93         53.65         7.30 o
  -1   6   6        906.86        923.06        22.12 o
   0   6   6        869.10        944.70        23.48 o
   1   6   6        908.33        875.79        18.82 o
   2   6   6         53.12         47.81         6.61 o
   3   6   6        178.83        200.04         8.90 o
   4   6   6        774.94        719.36        15.24 o
   5   6   6        649.87        659.86        11.64 o
   6   6   6       1028.35       1019.15        13.41 o
   7   6   6         34.56         34.22         4.92 o
   8   6   6         24.26         21.46         6.08 o
   9   6   6        275.30        281.87        11.00 o
  10   6   6        137.87        140.49         6.72 o
  11   6   6        785.89        807.43        24.14 o
  12   6   6         75.33         79.55        12.61 o
  13   6   6         72.56        103.15        14.83 o
 -13   7   6         36.26         22.15        13.99 o
 -12   7   6         31.68         19.60        11.47 o
 -11   7   6         17.37         24.89         9.43 o
 -10   7   6        442.71        442.26        10.29 o
  -9   7   6        215.73        229.86        24.50 o
  -8   7   6        898.79        923.49        16.74 o
  -7   7   6        175.07        184.99        10.24 o
  -6   7   6        155.14        141.64        10.26 o
  -5   7   6        622.69        630.82        11.96 o
  -4   7   6        272.48        273.03         9.22 o
  -3   7   6        243.86        243.12         8.93 o
  -2   7   6        665.03        654.19        15.76 o
  -1   7   6        578.81        584.21        26.95 o
   0   7   6       1062.73       1146.84        27.16 o
   1   7   6        578.78        554.47        12.86 o
   2   7   6        678.43        659.43        14.57 o
   3   7   6        241.85        238.37         9.25 o
   4   7   6        272.43        275.91         8.68 o
   5   7   6        620.42        613.02        10.20 o
   6   7   6        152.82        154.73         5.42 o
   7   7   6        178.50        168.54         6.81 o
   8   7   6        907.07        954.96        14.88 o
   9   7   6        213.14        226.75         8.98 o
  10   7   6        448.04        451.69        12.60 o
  11   7   6         18.01         25.26        12.21 o
  12   7   6         32.08         38.14        12.50 o
  13   7   6         36.48         22.96        21.56 o
 -12   8   6        254.96        243.71        10.59 o
 -11   8   6         39.37         48.88         9.67 o
 -10   8   6         11.97         18.25        11.12 o
  -9   8   6        182.28        184.91         6.42 o
  -8   8   6       1805.38       1814.24        26.86 o
  -7   8   6        169.49        178.74         7.22 o
  -6   8   6        187.40        192.10        13.69 o
  -5   8   6        126.18        132.19         6.09 o
  -4   8   6       1532.70       1536.68        21.20 o
  -3   8   6       1225.91       1189.67        17.83 o
  -2   8   6       1077.67       1123.09        20.02 o
  -1   8   6         17.03         17.23         5.65 o
   0   8   6        310.02        291.28        15.86 o
   1   8   6         17.56         21.19         5.13 o
   2   8   6       1082.62       1121.12        16.85 o
   3   8   6       1232.32       1203.22        17.82 o
   4   8   6       1522.53       1539.60        21.60 o
   5   8   6        128.36        140.57         5.24 o
   6   8   6        183.38        189.11         7.12 o
   7   8   6        170.64        153.52         6.35 o
   8   8   6       1806.82       1804.52        23.21 o
   9   8   6        182.84        199.92         8.28 o
  10   8   6         12.41          7.32        12.25 o
  11   8   6         39.56         51.88        11.57 o
  12   8   6        254.06        264.00        13.11 o
 -11   9   6        427.92        426.46        13.87 o
 -10   9   6        150.54        158.33         8.64 o
  -9   9   6        196.78        201.00        10.85 o
  -8   9   6         22.49         24.36         5.63 o
  -7   9   6        410.32        383.36        11.49 o
  -6   9   6        663.01        694.28        14.26 o
  -5   9   6       2561.09       2600.17        32.81 o
  -4   9   6        714.14        716.83        13.92 o
  -3   9   6       1652.23       1687.78        22.80 o
  -2   9   6       2103.64       2139.32        27.69 o
  -1   9   6       1195.51       1184.77        18.00 o
   0   9   6       1407.05       1369.43        19.99 o
   1   9   6       1189.53       1153.89        19.52 o
   2   9   6       2104.08       2101.42        27.49 o
   3   9   6       1640.00       1664.88        23.00 o
   4   9   6        714.94        731.58        18.74 o
   5   9   6       2561.21       2541.93        33.66 o
   6   9   6        667.62        704.42        13.39 o
   7   9   6        410.51        390.80         9.68 o
   8   9   6         22.44         25.81         7.04 o
   9   9   6        196.76        230.57        10.66 o
  10   9   6        150.13        164.07        11.14 o
  11   9   6        429.06        447.90        15.93 o
 -10  10   6         12.00         14.27         7.36 o
  -9  10   6        234.20        246.17        10.98 o
  -8  10   6        464.35        491.59        29.05 o
  -7  10   6        460.81        452.98        24.10 o
  -6  10   6        424.15        419.61        11.57 o
  -5  10   6       1172.00       1174.01        19.41 o
  -4  10   6        347.93        331.08        10.33 o
  -3  10   6        378.93        379.45        10.81 o
  -2  10   6        371.58        373.05        17.83 o
  -1  10   6       1443.64       1474.42        25.30 o
   0  10   6        228.24        227.57        13.12 o
   1  10   6       1445.23       1424.50        31.12 o
   2  10   6        371.19        380.50        10.87 o
   3  10   6        380.19        391.21        10.95 o
   4  10   6        349.77        302.32        15.48 o
   5  10   6       1175.23       1185.43        19.19 o
   6  10   6        424.70        421.55        12.16 o
   7  10   6        458.90        452.71        15.71 o
   8  10   6        468.69        480.25        16.91 o
   9  10   6        237.01        245.41        13.46 o
  10  10   6         13.36          9.24        12.93 o
  -9  11   6        190.42        212.97        10.64 o
  -8  11   6         20.06         16.94         8.25 o
  -7  11   6          4.79          2.18         8.74 o
  -6  11   6        449.11        427.10        12.12 o
  -5  11   6         16.23         22.45         9.34 o
  -4  11   6       1341.66       1348.72        22.87 o
  -3  11   6        684.32        665.74        14.17 o
  -2  11   6        810.91        769.61        14.80 o
  -1  11   6        675.44        654.42        22.73 o
   0  11   6        101.92         98.93        17.50 o
   1  11   6        672.47        645.77        14.78 o
   2  11   6        814.40        760.38        16.22 o
   3  11   6        688.67        677.23        15.42 o
   4  11   6       1345.36       1367.92        21.84 o
   5  11   6         16.50         22.80         7.10 o
   6  11   6        452.02        433.96        14.34 o
   7  11   6          4.99          8.00         9.37 o
   8  11   6         20.38         27.25        10.37 o
   9  11   6        190.55        197.36        12.64 o
  -8  12   6          1.85          3.41         7.44 o
  -7  12   6        229.81        233.11         9.78 o
  -6  12   6         76.14         82.19         9.34 o
  -5  12   6        339.64        313.80        13.02 o
  -4  12   6        175.49        161.49        13.46 o
  -3  12   6        174.20        163.51        15.98 o
  -2  12   6        226.58        196.02         9.59 o
  -1  12   6        190.01        166.23         9.72 o
   0  12   6         56.97         56.18        14.78 o
   1  12   6        191.17        150.97        28.60 o
   2  12   6        225.23        212.92         9.86 o
   3  12   6        176.35        174.65        10.28 o
   4  12   6        174.23        168.70         9.53 o
   5  12   6        346.03        365.74        13.54 o
   6  12   6         76.37         90.94        12.79 o
   7  12   6        230.20        252.95        13.35 o
   8  12   6          1.58         -1.47        10.15 o
  -7  13   6          9.96         13.84         8.51 o
  -6  13   6        119.14        141.25        12.62 o
  -5  13   6        151.15        149.87         9.81 o
  -4  13   6          1.66         13.41        10.16 o
  -3  13   6         42.64         41.50        14.43 o
  -2  13   6        414.41        411.10        23.96 o
  -1  13   6          9.80          8.97        13.17 o
   0  13   6        118.35        119.96        13.79 o
   1  13   6         10.20         31.27        14.16 o
   2  13   6        418.12        464.98        20.30 o
   3  13   6         41.46         25.29        12.30 o
   4  13   6          2.03         -0.49        12.05 o
   5  13   6        151.44        135.91        14.33 o
   6  13   6        117.81        106.14        10.98 o
   7  13   6          9.53          3.72        20.66 o
  -4  14   6         11.08         -5.70        10.86 o
  -3  14   6         32.72         31.13        11.77 o
  -2  14   6         78.16         94.46        13.99 o
  -1  14   6        183.87        219.81        15.23 o
   0  14   6        122.97        121.22        15.93 o
   1  14   6        186.10        223.80        22.15 o
   2  14   6         77.97         41.96        19.82 o
   3  14   6         33.50         32.44        14.41 o
   4  14   6         10.62         12.49        13.99 o
   2   0   7         15.47         27.40         4.95 o
   4   0   7         32.50         26.81         6.99 o
   5   0   7          0.89          2.33         6.68 o
   6   0   7        852.87        811.14        20.41 o
   7   0   7        144.59        146.41        11.71 o
   8   0   7        149.57        150.02        11.34 o
   9   0   7          2.52         -5.59        11.66 o
  10   0   7          0.00          0.19         7.66 o
  11   0   7          0.82         -0.49         7.50 o
  12   0   7         88.37         90.23        11.14 o
  13   0   7       1075.20       1162.16        28.11 o
  14   0   7         80.39         91.03        22.07 o
 -14   1   7         40.57         35.95        17.62 o
 -13   1   7         37.36         46.34        15.06 o
 -12   1   7        208.26        213.99        12.42 o
 -11   1   7         14.80         21.10         8.65 o
 -10   1   7        981.52        967.21        23.73 o
  -9   1   7         77.81         80.59         9.48 o
  -8   1   7        294.96        298.94        12.42 o
  -7   1   7        114.42        118.50         6.77 o
  -6   1   7         24.82         25.57         6.99 o
  -5   1   7       2291.19       2362.44        64.11 o
  -4   1   7        167.46        170.18        15.15 o
  -3   1   7       1455.27       1462.71        40.80 o
  -1   1   7       2176.07       2246.91        39.27 o
   0   1   7        935.61        982.32        32.10 o
   1   1   7       2181.63       2202.64        53.88 o
   3   1   7       1459.25       1416.09        43.13 o
   4   1   7        166.92        180.67        12.82 o
   5   1   7       2285.74       2334.76        40.73 o
   6   1   7         23.38         30.93         6.03 o
   7   1   7        114.46        105.64        15.43 o
   8   1   7        291.46        282.93        11.97 o
   9   1   7         79.47         76.93         9.07 o
  10   1   7        989.86        998.58        20.00 o
  11   1   7         14.08         22.01         7.23 o
  12   1   7        209.61        222.83        11.00 o
  13   1   7         37.32         39.56        29.61 o
  14   1   7         39.91         17.92        17.11 o
 -14   2   7         87.64         95.58        18.65 o
 -13   2   7         17.42         42.60        23.31 o
 -12   2   7        351.30        395.83        16.87 o
 -11   2   7        156.45        127.32        11.93 o
 -10   2   7        102.07        118.63        13.40 o
  -9   2   7        565.27        537.94        27.61 o
  -8   2   7        417.12        437.91        13.63 o
  -7   2   7         39.81         41.85         7.50 o
  -6   2   7        858.91        850.10        19.51 o
  -5   2   7        497.34        524.36        18.71 o
  -4   2   7         45.82         34.97        12.82 o
  -3   2   7       1051.78       1092.05        31.47 o
  -1   2   7        596.54        583.56        38.99 o
   0   2   7        761.22        817.06        65.86 o
   1   2   7        600.75        602.87        17.65 o
   2   2   7       1711.03       1728.85        44.82 o
   3   2   7       1059.41       1110.89        27.13 o
   4   2   7         45.74         46.75         4.82 o
   5   2   7        491.40        522.62        11.60 o
   6   2   7        853.96        868.68        17.33 o
   7   2   7         38.51         39.47         5.25 o
   8   2   7        414.04        402.98        16.23 o
   9   2   7        567.55        537.17        15.07 o
  10   2   7        102.20        108.93        11.43 o
  11   2   7        158.27        146.09         8.20 o
  12   2   7        350.23        365.65        25.41 o
  13   2   7         17.45         26.97        13.85 o
  14   2   7         86.83         89.70        23.82 o
 -14   3   7         17.43         16.32        16.32 o
 -13   3   7        315.22        293.73        18.09 o
 -12   3   7        449.84        483.56        26.32 o
 -11   3   7         34.92         27.74        30.89 o
 -10   3   7        429.04        408.13        14.04 o
  -9   3   7         27.45         47.82         8.33 o
  -8   3   7        401.82        392.69        12.79 o
  -7   3   7       1213.59       1182.39        18.59 o
  -6   3   7        101.62        105.12         8.74 o
  -5   3   7        371.29        362.28        16.88 o
  -4   3   7       1558.09       1561.36        32.69 o
  -3   3   7       2190.39       2251.30       127.63 o
  -2   3   7       2786.58       3029.05        80.43 o
  -1   3   7        863.62        904.90        21.53 o
   0   3   7        804.12        896.74        21.84 o
   1   3   7        867.51        891.67        22.12 o
   2   3   7       2788.18       3018.25        59.19 o
   3   3   7       2183.32       2337.02        37.90 o
   4   3   7       1559.63       1532.77        23.55 o
   5   3   7        373.92        356.72        13.80 o
   6   3   7         99.91         99.26         5.50 o
   7   3   7       1216.85       1178.53        19.37 o
   8   3   7        398.52        371.00        19.81 o
   9   3   7         27.43         23.84         9.39 o
  10   3   7        426.72        398.72        16.33 o
  11   3   7         32.81         28.21        10.94 o
  12   3   7        450.44        499.35        17.84 o
  13   3   7        315.65        325.44        15.32 o
  14   3   7         18.00         42.01        19.58 o
 -13   4   7        235.40        250.60        18.65 o
 -12   4   7         54.00         66.24        17.04 o
 -11   4   7         61.09         59.20         7.60 o
 -10   4   7        307.71        287.20        11.78 o
  -9   4   7       2220.96       2253.22        33.86 o
  -8   4   7        163.01        167.57         7.05 o
  -7   4   7        445.88        429.48        10.93 o
  -6   4   7        652.93        675.95        15.49 o
  -5   4   7       1390.07       1412.81        31.66 o
  -4   4   7       1112.27       1037.00        59.68 o
  -3   4   7         25.58         29.76         6.26 o
  -2   4   7        594.43        606.60        29.72 o
  -1   4   7       2900.90       3076.63        58.89 o
   0   4   7       2228.78       2443.58        48.91 o
   1   4   7       2900.73       3059.72        60.01 o
   2   4   7        603.99        628.03        15.29 o
   3   4   7         25.77         17.84        15.74 o
   4   4   7       1124.31       1086.59        20.91 o
   5   4   7       1388.54       1383.22        20.81 o
   6   4   7        652.60        667.84        10.31 o
   7   4   7        441.67        405.30         8.38 o
   8   4   7        167.22        178.17         7.99 o
   9   4   7       2218.20       2264.69        28.01 o
  10   4   7        310.47        296.68        11.09 o
  11   4   7         59.79         57.02         7.50 o
  12   4   7         52.63         76.13        14.03 o
  13   4   7        232.79        247.94        16.54 o
 -13   5   7        240.42        198.15        16.32 o
 -12   5   7        393.06        455.48        25.34 o
 -11   5   7        153.51        131.80        11.90 o
 -10   5   7          8.79         17.95         6.16 o
  -9   5   7        101.73         97.99         5.81 o
  -8   5   7        366.60        356.50        12.86 o
  -7   5   7        243.34        234.36         8.38 o
  -6   5   7        905.61        903.69        15.28 o
  -5   5   7        410.47        411.15        10.64 o
  -4   5   7         12.31         14.82         6.95 o
  -3   5   7        420.59        436.94        12.99 o
  -2   5   7        335.36        328.69        13.05 o
  -1   5   7        296.48        318.87        12.88 o
   0   5   7        672.93        657.46        15.92 o
   1   5   7        295.89        316.60        10.64 o
   2   5   7        331.62        332.40        19.55 o
   3   5   7        417.97        416.72        12.62 o
   4   5   7         12.82         12.19         5.58 o
   5   5   7        410.07        422.72         9.38 o
   6   5   7        897.63        918.15        12.29 o
   7   5   7        240.42        249.43         9.25 o
   8   5   7        365.16        348.77        11.29 o
   9   5   7        102.02         98.21         6.50 o
  10   5   7          8.21         16.90         7.21 o
  11   5   7        153.40        125.34        14.07 o
  12   5   7        387.52        443.07        19.51 o
  13   5   7        241.19        230.77        16.24 o
 -12   6   7         64.52         65.33        14.79 o
 -11   6   7        170.63        182.05        11.09 o
 -10   6   7        318.49        302.20         9.91 o
  -9   6   7         93.62         83.98        10.85 o
  -8   6   7         32.37         29.02         5.99 o
  -7   6   7          4.04          5.84         6.30 o
  -6   6   7         84.55         81.92         6.74 o
  -5   6   7          7.20          8.73         5.07 o
  -4   6   7        559.15        573.66        13.01 o
  -3   6   7        570.83        558.39        14.18 o
  -2   6   7        776.91        763.56        16.98 o
  -1   6   7        285.33        294.58        16.28 o
   0   6   7          8.30         -7.07         7.07 o
   1   6   7        286.61        274.77        16.82 o
   2   6   7        774.10        792.78        24.90 o
   3   6   7        572.54        585.17        13.22 o
   4   6   7        564.22        584.78        12.36 o
   5   6   7          7.06          6.45         4.17 o
   6   6   7         85.35         74.87         4.61 o
   7   6   7          4.39          6.94         4.91 o
   8   6   7         31.94         25.98         4.94 o
   9   6   7         93.86         92.28         6.54 o
  10   6   7        315.73        300.42        13.26 o
  11   6   7        169.00        184.24        12.71 o
  12   6   7         65.75         55.12        14.15 o
  13   6   7        239.11        256.96        17.07 o
 -12   7   7         90.42         75.19        14.49 o
 -11   7   7         83.57         88.74         9.93 o
 -10   7   7         23.51         16.53         5.95 o
  -9   7   7         75.70         92.97         5.55 o
  -8   7   7       1132.21       1112.57        16.77 o
  -7   7   7        290.77        287.63         9.06 o
  -6   7   7        759.76        728.48        14.73 o
  -5   7   7       1686.25       1690.23        25.29 o
  -4   7   7         85.11         76.85         5.59 o
  -3   7   7        434.35        439.95        10.43 o
  -2   7   7        168.01        164.66         7.15 o
  -1   7   7        434.06        429.13        13.21 o
   0   7   7       1152.72       1094.50        15.72 o
   1   7   7        435.79        439.23         9.97 o
   2   7   7        168.93        157.77         6.81 o
   3   7   7        433.04        431.24        16.99 o
   4   7   7         88.62         80.77         6.21 o
   5   7   7       1685.98       1670.78        21.01 o
   6   7   7        756.28        713.14        11.82 o
   7   7   7        291.54        297.56         8.20 o
   8   7   7       1138.58       1127.55        15.48 o
   9   7   7         75.31         84.63        10.23 o
  10   7   7         23.76         21.82         9.34 o
  11   7   7         82.88        114.99        12.97 o
  12   7   7         89.91         94.01        14.56 o
 -12   8   7         41.77         57.03        26.23 o
 -11   8   7        324.59        333.35        10.72 o
 -10   8   7        805.27        817.53        17.57 o
  -9   8   7        163.67        158.50         6.33 o
  -8   8   7        318.06        320.38         9.28 o
  -7   8   7         52.35         36.41         7.32 o
  -6   8   7        391.07        418.94        13.00 o
  -5   8   7        731.61        745.52        16.05 o
  -4   8   7         77.88         76.29         5.56 o
  -3   8   7        119.89        132.01         6.32 o
  -2   8   7        378.10        377.08        10.36 o
  -1   8   7        692.97        699.09        13.89 o
   0   8   7       3208.97       3173.39        39.27 o
   1   8   7        689.58        696.81        13.55 o
   2   8   7        380.07        393.43        11.16 o
   3   8   7        121.98        125.44        10.45 o
   4   8   7         79.76         88.18        13.01 o
   5   8   7        740.71        732.94        13.47 o
   6   8   7        389.26        420.68         9.46 o
   7   8   7         49.76         45.90         5.03 o
   8   8   7        310.37        312.10         9.37 o
   9   8   7        162.50        167.23        13.80 o
  10   8   7        801.25        841.97        20.90 o
  11   8   7        330.76        347.44        13.46 o
  12   8   7         40.92         41.96        13.14 o
 -11   9   7        319.30        319.57        10.97 o
 -10   9   7        169.79        184.01         8.59 o
  -9   9   7        552.86        577.34        15.73 o
  -8   9   7        116.05        113.03        10.01 o
  -7   9   7        865.78        815.33        14.05 o
  -6   9   7         45.12         48.79         5.44 o
  -5   9   7        897.17        885.35        16.22 o
  -4   9   7        282.49        317.73        10.13 o
  -3   9   7       1477.16       1521.04        22.12 o
  -2   9   7        336.58        322.36        17.78 o
  -1   9   7        564.00        553.85        14.26 o
   0   9   7         43.64         38.13        11.95 o
   1   9   7        565.81        537.39        14.15 o
   2   9   7        338.85        323.76        13.44 o
   3   9   7       1471.68       1521.65        22.35 o
   4   9   7        283.19        296.59         8.94 o
   5   9   7        893.04        859.97        15.29 o
   6   9   7         44.65         54.86         6.73 o
   7   9   7        859.16        839.26        15.66 o
   8   9   7        115.65        121.37         9.77 o
   9   9   7        552.45        611.06        17.58 o
  10   9   7        170.41        174.42        11.99 o
  11   9   7        312.43        321.28        12.77 o
 -10  10   7         84.13         90.69         8.50 o
  -9  10   7        127.99        116.60         8.40 o
  -8  10   7       1169.34       1211.84        20.54 o
  -7  10   7        514.96        498.26        11.61 o
  -6  10   7        210.35        208.98        15.98 o
  -5  10   7        138.09        147.69         7.15 o
  -4  10   7        344.34        340.05        10.15 o
  -3  10   7        200.51        183.59         7.23 o
  -2  10   7        815.67        804.35        15.26 o
  -1  10   7         39.18         40.49         6.88 o
   0  10   7         17.74          4.59        10.27 o
   1  10   7         39.86         40.43         6.38 o
   2  10   7        819.27        801.41        14.61 o
   3  10   7        198.88        204.81        10.46 o
   4  10   7        346.16        337.95         9.69 o
   5  10   7        138.47        158.03         7.13 o
   6  10   7        211.84        223.33         9.35 o
   7  10   7        517.88        513.54        15.22 o
   8  10   7       1162.28       1203.19        23.23 o
   9  10   7        128.16        125.21        10.41 o
  10  10   7         84.19        107.34        10.74 o
  -9  11   7         72.40         73.74         8.31 o
  -8  11   7        140.83        155.46         8.88 o
  -7  11   7         44.38         59.77         9.30 o
  -6  11   7        407.70        380.39        14.51 o
  -5  11   7        401.17        366.27        11.12 o
  -4  11   7        306.69        302.21        10.99 o
  -3  11   7        930.62        963.37        17.00 o
  -2  11   7        202.23        209.41         8.58 o
  -1  11   7        100.50         97.97        12.62 o
   0  11   7        585.79        625.66        16.47 o
   1  11   7        101.56         94.88         7.00 o
   2  11   7        199.21        188.17        19.63 o
   3  11   7        935.68        966.66        16.95 o
   4  11   7        307.57        288.94        10.57 o
   5  11   7        396.05        360.31        11.43 o
   6  11   7        406.46        390.18        13.76 o
   7  11   7         43.58         57.86         9.90 o
   8  11   7        141.29        148.72        11.08 o
   9  11   7         69.86         83.96        10.04 o
  -8  12   7         31.09         26.91         7.48 o
  -7  12   7          7.40          7.73         8.51 o
  -6  12   7        380.49        372.08        19.93 o
  -5  12   7        148.69        122.39        10.03 o
  -4  12   7        447.26        463.71        15.20 o
  -3  12   7         23.79          8.78         9.24 o
  -2  12   7         12.94          5.43         6.41 o
  -1  12   7        430.43        435.68        13.25 o
   0  12   7         78.41         53.40         7.81 o
   1  12   7        430.59        421.19        13.30 o
   2  12   7         13.58         25.26         9.63 o
   3  12   7         23.45         39.63         8.77 o
   4  12   7        441.34        454.06        14.02 o
   5  12   7        151.46        145.31        11.15 o
   6  12   7        382.94        401.19        16.09 o
   7  12   7          7.89         12.96        11.88 o
   8  12   7         29.67         43.87         9.58 o
  -6  13   7         80.02        100.24         9.47 o
  -5  13   7         28.58         32.79         8.59 o
  -4  13   7         97.48         83.56         9.52 o
  -3  13   7         58.77         62.32        10.77 o
  -2  13   7        163.22        183.25        12.28 o
  -1  13   7         28.77         34.09        11.93 o
   0  13   7          3.12          8.95        12.42 o
   1  13   7         29.22         45.94        13.06 o
   2  13   7        162.04        185.49        11.13 o
   3  13   7         58.46         55.78        11.72 o
   4  13   7         96.38         81.74        11.59 o
   5  13   7         28.10         39.62        11.17 o
   6  13   7         80.92         86.05        10.86 o
  -3  14   7         55.64         69.70        14.56 o
  -2  14   7        204.56        230.79        13.11 o
  -1  14   7        142.11        169.59        14.83 o
   0  14   7         61.12         80.72        13.43 o
   1  14   7        139.53        152.69        18.65 o
   2  14   7        204.96        222.63        19.82 o
   3  14   7         53.28         59.45        19.82 o
   2   0   8          1.21          9.32         8.16 o
   3   0   8        387.46        389.97        13.43 o
   4   0   8         97.53        103.96         7.47 o
   5   0   8        645.21        613.22        17.25 o
   6   0   8        571.62        547.16        15.31 o
   7   0   8         98.09        101.69         7.24 o
   8   0   8        920.38        948.61        37.88 o
   9   0   8         12.81         35.57        10.69 o
  10   0   8        247.75        261.98        19.17 o
  11   0   8          1.49          0.74         8.78 o
  12   0   8         75.00         68.31        16.38 o
  13   0   8        168.95        167.82        19.77 o
  14   0   8        193.33        156.19        19.82 o
 -13   1   8          2.81        -12.49        15.74 o
 -12   1   8        208.49        195.22        18.29 o
 -11   1   8        342.95        333.14        24.48 o
 -10   1   8        573.35        543.27        27.33 o
  -9   1   8        371.87        357.22        17.46 o
  -8   1   8        304.01        287.94        12.80 o
  -7   1   8        304.06        288.63        11.20 o
  -6   1   8        228.67        247.21         8.75 o
  -5   1   8        547.50        544.47        15.91 o
  -4   1   8        199.67        195.67         9.17 o
  -3   1   8        290.94        297.05        22.73 o
  -2   1   8        359.50        435.76        12.88 o
   2   1   8        355.66        396.30        26.81 o
   3   1   8        287.48        312.48        12.28 o
   4   1   8        201.50        215.46        10.28 o
   5   1   8        547.04        575.81        16.24 o
   6   1   8        225.89        233.56         9.76 o
   7   1   8        306.77        285.36        14.27 o
   8   1   8        306.47        276.78        12.56 o
   9   1   8        366.87        330.10        15.88 o
  10   1   8        575.55        562.31        24.27 o
  11   1   8        338.23        337.42        14.16 o
  12   1   8        205.98        196.43        16.96 o
  13   1   8          2.76        -11.65        15.73 o
 -13   2   8        340.66        391.03        50.70 o
 -12   2   8         43.08         20.70        16.78 o
 -11   2   8        103.22        103.82        11.46 o
 -10   2   8         96.14         81.56        24.73 o
  -9   2   8         75.86         78.53         7.60 o
  -8   2   8        361.55        370.09        10.75 o
  -7   2   8        458.36        452.27        12.65 o
  -6   2   8         21.71         18.47         7.71 o
  -5   2   8        295.77        312.97        12.17 o
  -4   2   8         53.17         86.65         9.48 o
  -3   2   8        196.00        253.92        12.82 o
  -2   2   8        422.01        448.20        11.51 o
  -1   2   8        772.58        774.62        33.22 o
   0   2   8       1010.36       1006.65        35.64 o
   1   2   8        770.16        774.27        17.77 o
   2   2   8        425.84        433.99        14.05 o
   3   2   8        199.90        245.47        10.44 o
   4   2   8         51.36         61.26         5.32 o
   5   2   8        298.30        294.58         8.21 o
   6   2   8         22.80         27.44         4.56 o
   7   2   8        452.95        457.69        13.83 o
   8   2   8        356.42        378.24        13.61 o
   9   2   8         76.80         83.81         9.90 o
  10   2   8         98.20        111.21         8.56 o
  11   2   8        103.87         98.77         8.51 o
  12   2   8         41.59         39.38        14.19 o
  13   2   8        339.12        402.03        18.80 o
 -13   3   8         10.83          9.32        16.32 o
 -12   3   8          6.58          7.76        16.20 o
 -11   3   8        168.72        167.07        12.20 o
 -10   3   8        669.30        674.53        16.90 o
  -9   3   8        919.75        913.11        16.21 o
  -8   3   8        215.20        224.87         8.97 o
  -7   3   8        436.88        438.95        11.88 o
  -6   3   8        573.57        586.22        14.35 o
  -5   3   8        287.01        305.06        15.66 o
  -4   3   8        467.51        470.81        26.95 o
  -3   3   8        433.57        410.53        13.77 o
  -2   3   8        631.43        611.38        15.18 o
  -1   3   8        562.13        569.84        13.35 o
   0   3   8         13.73         16.49         6.56 o
   1   3   8        566.45        567.72        12.36 o
   2   3   8        634.11        609.97        13.49 o
   3   3   8        436.09        432.03        25.57 o
   4   3   8        468.45        488.16         9.62 o
   5   3   8        281.79        259.09         7.40 o
   6   3   8        575.96        596.28        18.32 o
   7   3   8        445.08        434.18        10.17 o
   8   3   8        213.96        214.09         7.22 o
   9   3   8        913.07        895.01        19.36 o
  10   3   8        667.80        661.30        17.82 o
  11   3   8        169.62        196.26         9.00 o
  12   3   8          5.94         -1.13        13.55 o
  13   3   8         12.17         20.77        24.50 o
 -13   4   8         60.24         68.77        15.15 o
 -12   4   8        421.77        379.45        24.56 o
 -11   4   8         31.82         18.87        17.36 o
 -10   4   8       1014.92        994.58        18.37 o
  -9   4   8        471.28        474.12        11.98 o
  -8   4   8        407.41        416.23        12.31 o
  -7   4   8         76.72         89.90         9.89 o
  -6   4   8        485.49        489.22        19.78 o
  -5   4   8         34.07         37.37         7.93 o
  -4   4   8       1300.33       1375.36        24.74 o
  -3   4   8        109.83        108.90         6.44 o
  -2   4   8         54.60         46.58         6.14 o
  -1   4   8          6.79         -0.39         9.43 o
   0   4   8          0.01          1.99         5.31 o
   1   4   8          6.94         11.12         5.08 o
   2   4   8         53.08         52.38         6.37 o
   3   4   8        108.70         97.59         5.68 o
   4   4   8       1309.14       1382.76        21.87 o
   5   4   8         33.68         23.60         4.79 o
   6   4   8        484.52        471.65         9.60 o
   7   4   8         79.87         98.59         5.66 o
   8   4   8        406.15        405.43        11.27 o
   9   4   8        477.39        485.03        11.73 o
  10   4   8       1013.09       1013.07        22.51 o
  11   4   8         30.76         34.34        15.98 o
  12   4   8        420.55        448.16        19.85 o
  13   4   8         59.20         72.27        47.79 o
 -13   5   8        153.99        148.03        19.82 o
 -12   5   8        199.56        193.49        17.48 o
 -11   5   8         18.21         43.01        11.08 o
 -10   5   8        312.63        309.77        15.53 o
  -9   5   8         28.22         21.26         6.35 o
  -8   5   8        184.00        181.33        22.33 o
  -7   5   8        832.08        822.53        14.49 o
  -6   5   8        210.41        224.33         7.86 o
  -5   5   8        139.13        143.06         6.83 o
  -4   5   8        869.22        885.67        14.67 o
  -3   5   8        360.70        331.82        11.24 o
  -2   5   8         25.16         23.21         5.51 o
  -1   5   8        203.75        214.74        11.10 o
   0   5   8         42.53         41.32         5.10 o
   1   5   8        206.06        214.64         8.32 o
   2   5   8         27.02         20.45         4.96 o
   3   5   8        356.34        354.79        11.58 o
   4   5   8        864.86        885.84        14.92 o
   5   5   8        139.30        140.83         8.77 o
   6   5   8        212.47        217.83         8.77 o
   7   5   8        830.92        848.60        14.41 o
   8   5   8        186.08        189.06         7.02 o
   9   5   8         27.97         32.61         6.34 o
  10   5   8        308.15        326.72        13.59 o
  11   5   8         17.84         19.19        13.27 o
  12   5   8        199.13        223.01        16.45 o
  13   5   8        151.99        170.38        18.97 o
 -12   6   8        389.83        407.96        25.64 o
 -11   6   8        384.01        358.84        13.86 o
 -10   6   8         32.10         25.91         6.38 o
  -9   6   8        445.35        411.31        11.64 o
  -8   6   8         48.01         50.52         5.64 o
  -7   6   8        726.84        710.63        13.03 o
  -6   6   8         39.40         31.97         6.58 o
  -5   6   8         52.50         53.70         5.84 o
  -4   6   8        133.72        129.68         8.13 o
  -3   6   8        929.58        932.87        15.03 o
  -2   6   8         55.09         56.06         8.25 o
  -1   6   8         80.03         91.72         5.37 o
   0   6   8         54.58         42.55         5.06 o
   1   6   8         80.96         78.91         4.75 o
   2   6   8         53.51         71.02         5.21 o
   3   6   8        926.37        927.91        15.85 o
   4   6   8        130.23        132.17         7.88 o
   5   6   8         52.57         50.53         7.30 o
   6   6   8         39.28         40.25         5.45 o
   7   6   8        728.65        722.60        13.26 o
   8   6   8         49.39         53.90         5.72 o
   9   6   8        444.36        422.67        12.66 o
  10   6   8         33.49         27.59         9.42 o
  11   6   8        385.78        380.75        15.89 o
  12   6   8        388.71        503.78        29.14 o
 -12   7   8         91.97         95.58        17.48 o
 -11   7   8        155.25        144.19        13.29 o
 -10   7   8         43.25         36.50         8.78 o
  -9   7   8        560.15        544.94        14.74 o
  -8   7   8        396.50        377.88        10.08 o
  -7   7   8        130.71        132.84         5.88 o
  -6   7   8       1010.55        991.94        15.77 o
  -5   7   8         94.54         92.37         5.72 o
  -4   7   8        331.76        341.44         9.93 o
  -3   7   8        540.88        492.25        11.03 o
  -2   7   8         28.28         22.51         5.13 o
  -1   7   8        659.58        646.33        11.31 o
   0   7   8        851.85        866.71        13.46 o
   1   7   8        654.64        650.48        11.96 o
   2   7   8         28.64         23.47         4.99 o
   3   7   8        542.70        503.26        10.86 o
   4   7   8        336.43        341.68         9.74 o
   5   7   8         97.10         93.19         6.08 o
   6   7   8       1006.35        978.78        15.33 o
   7   7   8        133.12        127.31         6.05 o
   8   7   8        397.21        377.94        10.35 o
   9   7   8        558.29        538.39        13.94 o
  10   7   8         42.63         44.92        10.95 o
  11   7   8        155.86        142.86        12.14 o
  12   7   8         91.91         83.87        21.56 o
 -11   8   8         45.73         41.28         8.23 o
 -10   8   8        102.75         90.91         8.17 o
  -9   8   8        279.78        268.71        10.30 o
  -8   8   8        722.19        685.46        14.41 o
  -7   8   8        160.24        168.96        15.61 o
  -6   8   8         23.73         22.69         6.59 o
  -5   8   8         73.48         77.23         6.62 o
  -4   8   8        353.47        373.51        11.11 o
  -3   8   8        673.23        654.37        13.48 o
  -2   8   8        174.64        176.11         7.11 o
  -1   8   8        350.07        339.41         9.82 o
   0   8   8        126.90        132.96         5.78 o
   1   8   8        350.96        345.17        12.84 o
   2   8   8        178.84        176.66         9.38 o
   3   8   8        672.80        650.85        13.08 o
   4   8   8        350.15        375.57        10.53 o
   5   8   8         75.19         81.02         5.68 o
   6   8   8         22.51         27.93         5.18 o
   7   8   8        161.72        167.66         7.21 o
   8   8   8        725.93        719.02        16.15 o
   9   8   8        283.33        260.83        11.88 o
  10   8   8        103.76        109.93        11.18 o
  11   8   8         44.80         40.05        10.87 o
 -10   9   8        210.38        227.43         8.67 o
  -9   9   8        326.33        337.38        11.32 o
  -8   9   8          4.72          6.67         8.94 o
  -7   9   8         58.32         54.39         6.16 o
  -6   9   8        349.60        318.34        11.91 o
  -5   9   8        217.59        209.73        18.17 o
  -4   9   8        894.53        918.46        15.54 o
  -3   9   8       1417.93       1386.95        20.53 o
  -2   9   8        246.07        235.87         8.25 o
  -1   9   8        715.46        715.48        16.78 o
   0   9   8        958.39        973.53        16.38 o
   1   9   8        710.28        672.15        14.06 o
   2   9   8        246.12        256.43         8.91 o
   3   9   8       1407.92       1387.98        20.30 o
   4   9   8        900.58        912.09        16.36 o
   5   9   8        218.88        215.78         7.61 o
   6   9   8        349.98        311.58         9.50 o
   7   9   8         57.39         44.06         7.48 o
   8   9   8          5.08          5.08         9.81 o
   9   9   8        321.19        348.29        13.92 o
  10   9   8        211.79        222.30        14.00 o
  -9  10   8        293.68        312.39        13.29 o
  -8  10   8        106.22        113.22         8.90 o
  -7  10   8         99.08         96.67        14.81 o
  -6  10   8        285.29        296.39        11.10 o
  -5  10   8        296.12        274.24        10.30 o
  -4  10   8          9.16         14.90         5.66 o
  -3  10   8         50.94         57.01         9.42 o
  -2  10   8         31.71         40.47         6.19 o
  -1  10   8         17.40         20.40         6.45 o
   0  10   8        337.06        334.00        10.09 o
   1  10   8         15.97         22.14        10.02 o
   2  10   8         30.98         31.48         5.67 o
   3  10   8         49.29         45.19         6.31 o
   4  10   8          9.08         18.93         5.53 o
   5  10   8        302.44        287.15         9.33 o
   6  10   8        282.30        309.99        12.05 o
   7  10   8        101.09         87.10         9.77 o
   8  10   8        106.79        129.00        14.49 o
   9  10   8        289.44        285.90        13.43 o
  -8  11   8         10.80          4.17         7.30 o
  -7  11   8        208.30        202.85         9.34 o
  -6  11   8         68.16         65.16         9.41 o
  -5  11   8         46.29         61.74        10.30 o
  -4  11   8        264.07        255.66        11.78 o
  -3  11   8        328.24        356.66        10.61 o
  -2  11   8        203.32        193.41         9.22 o
  -1  11   8        673.17        653.18        15.99 o
   0  11   8          1.69         -6.92         9.25 o
   1  11   8        670.78        664.60        15.53 o
   2  11   8        205.14        184.48         9.48 o
   3  11   8        323.60        360.33        13.85 o
   4  11   8        265.93        270.00        10.69 o
   5  11   8         45.08         59.73         8.95 o
   6  11   8         65.75         53.05         9.67 o
   7  11   8        208.65        227.53        12.55 o
   8  11   8         10.98         12.66         9.58 o
  -7  12   8        141.35        153.10         8.82 o
  -6  12   8         67.30         56.23         8.00 o
  -5  12   8         76.58         59.82         8.54 o
  -4  12   8        227.73        225.51        10.41 o
  -3  12   8        496.30        497.84        13.97 o
  -2  12   8        251.48        269.77        11.21 o
  -1  12   8        152.47        152.64        16.82 o
   0  12   8         21.62         31.35        13.16 o
   1  12   8        151.19        164.76        11.74 o
   2  12   8        245.15        275.48        11.95 o
   3  12   8        492.25        488.65        15.53 o
   4  12   8        227.57        236.70        11.21 o
   5  12   8         76.82         60.29         9.49 o
   6  12   8         67.51         76.24        11.48 o
   7  12   8        142.83        164.11        11.60 o
  -5  13   8        232.23        242.37        11.76 o
  -4  13   8         34.21         34.56         9.37 o
  -3  13   8         71.46         70.88        10.55 o
  -2  13   8        118.04        128.42        10.34 o
  -1  13   8         15.78         13.16        11.04 o
   0  13   8        194.94        223.63        12.63 o
   1  13   8         15.64         14.21        14.78 o
   2  13   8        116.79        134.85        13.29 o
   3  13   8         70.90         66.42        18.65 o
   4  13   8         36.19         43.73        11.76 o
   5  13   8        232.42        243.63        14.37 o
  -1  14   8        368.81        432.41        22.15 o
   0  14   8          1.33         30.77        12.28 o
   1  14   8        366.45        400.39        18.96 o
   1   0   9        317.45        345.50        16.32 o
   2   0   9       1757.53       1842.27        38.32 o
   3   0   9        735.32        791.43        17.56 o
   4   0   9         18.32         10.45         5.24 o
   5   0   9        297.95        310.40         8.95 o
   6   0   9        188.62        189.93         7.51 o
   7   0   9        899.04        887.75        16.64 o
   8   0   9        140.46        141.20        23.89 o
   9   0   9          3.26         13.78         9.82 o
  10   0   9        121.90        133.29        16.32 o
  11   0   9          1.48          8.16         9.32 o
  12   0   9         98.27        116.91        16.87 o
  13   0   9        193.33        174.84        18.65 o
 -13   1   9         24.90         25.64        16.32 o
 -12   1   9         86.04         82.84        16.96 o
 -11   1   9         31.18         21.36        10.14 o
 -10   1   9         62.60         61.74        10.02 o
  -9   1   9        453.29        459.89        18.71 o
  -8   1   9        177.78        190.75        10.48 o
  -7   1   9        113.00        115.90         6.75 o
  -6   1   9        142.59        150.10        10.17 o
  -5   1   9        278.93        288.92        10.48 o
  -4   1   9        638.08        633.26        13.87 o
  -3   1   9       1351.44       1329.62        21.05 o
  -2   1   9       1402.92       1426.00        24.83 o
  -1   1   9        108.26        116.96         6.46 o
   0   1   9        287.48        284.81        11.63 o
   1   1   9        106.87        116.91        10.49 o
   2   1   9       1402.11       1473.19        25.31 o
   3   1   9       1348.04       1306.44        26.41 o
   4   1   9        632.48        623.90        12.97 o
   5   1   9        278.86        301.85         9.03 o
   6   1   9        144.26        154.49         8.43 o
   7   1   9        113.68        126.61         9.24 o
   8   1   9        176.75        150.30        12.28 o
   9   1   9        449.55        461.82        50.12 o
  10   1   9         63.36         65.69         9.19 o
  11   1   9         29.90         34.82        17.48 o
  12   1   9         88.64         90.10        16.56 o
  13   1   9         23.76         11.66        19.82 o
 -13   2   9         17.26         15.15        15.15 o
 -12   2   9        259.90        291.49        20.98 o
 -11   2   9          5.91          2.00        31.47 o
 -10   2   9        641.31        664.46        37.88 o
  -9   2   9        142.58        131.32         8.47 o
  -8   2   9        766.36        742.82        16.66 o
  -7   2   9        188.81        193.02         7.79 o
  -6   2   9       1348.05       1383.00        22.40 o
  -5   2   9        223.77        205.72        10.10 o
  -4   2   9        532.17        542.86        14.75 o
  -3   2   9        782.72        775.39        14.12 o
  -2   2   9          3.02          8.63         4.23 o
  -1   2   9       1634.33       1644.75        31.82 o
   0   2   9        144.79        157.10        13.52 o
   1   2   9       1637.49       1647.75        28.00 o
   2   2   9          2.55          5.89         5.68 o
   3   2   9        795.29        773.67        11.77 o
   4   2   9        530.29        537.92        11.83 o
   5   2   9        226.23        221.07         6.95 o
   6   2   9       1340.69       1337.01        25.52 o
   7   2   9        185.51        171.64        12.24 o
   8   2   9        772.76        739.41        25.95 o
   9   2   9        144.74        130.93        12.73 o
  10   2   9        644.53        645.91        19.76 o
  11   2   9          5.63         11.04        11.40 o
  12   2   9        259.61        265.65        17.07 o
  13   2   9         18.39         27.34        23.48 o
 -13   3   9        122.61        127.05        20.98 o
 -12   3   9        315.80        348.01        25.22 o
 -11   3   9         91.51        109.68        22.33 o
 -10   3   9          4.24         -2.01        16.96 o
  -9   3   9        753.31        707.27        16.10 o
  -8   3   9        699.05        654.33        15.63 o
  -7   3   9        793.94        819.93        15.10 o
  -6   3   9        307.66        282.81        10.63 o
  -5   3   9        168.51        161.43         7.83 o
  -4   3   9        267.79        298.98        11.61 o
  -3   3   9        116.81        126.72         6.04 o
  -2   3   9        422.55        428.87        14.13 o
  -1   3   9       1216.47       1239.06        17.29 o
   0   3   9        846.10        838.75        31.90 o
   1   3   9       1217.12       1216.93        19.13 o
   2   3   9        421.31        404.14        11.27 o
   3   3   9        116.16        116.70         5.27 o
   4   3   9        266.76        276.63         6.86 o
   5   3   9        169.56        165.32         5.76 o
   6   3   9        314.39        308.20         8.15 o
   7   3   9        797.80        836.91        15.01 o
   8   3   9        700.26        683.44        16.13 o
   9   3   9        744.18        749.67        20.68 o
  10   3   9          4.18         16.25         7.66 o
  11   3   9         92.78        103.94        14.21 o
  12   3   9        319.00        366.38        15.79 o
  13   3   9        122.30         96.26        18.71 o
 -12   4   9         30.06         39.63        16.32 o
 -11   4   9         14.41          5.98        18.65 o
 -10   4   9        100.33        108.81        14.03 o
  -9   4   9        259.38        238.66        24.80 o
  -8   4   9         31.22         48.65        10.25 o
  -7   4   9        100.26         88.32         6.73 o
  -6   4   9         54.79         69.32         7.11 o
  -5   4   9         89.01         97.60         6.68 o
  -4   4   9         40.30         59.23         5.22 o
  -3   4   9        715.73        750.08        13.77 o
  -2   4   9        218.10        243.63         9.04 o
  -1   4   9         99.11         96.11         5.97 o
   0   4   9        134.62        158.93         5.45 o
   1   4   9         98.31        100.13         5.47 o
   2   4   9        217.87        244.36        13.45 o
   3   4   9        725.11        735.91        11.71 o
   4   4   9         41.45         53.18         4.86 o
   5   4   9         89.34         82.14         7.63 o
   6   4   9         54.04         54.52         4.83 o
   7   4   9         98.76         95.49         6.42 o
   8   4   9         31.57         39.10         5.98 o
   9   4   9        259.40        247.19        10.56 o
  10   4   9        100.97        108.34         8.24 o
  11   4   9         14.25          2.51        13.63 o
  12   4   9         29.93         37.60        14.92 o
 -12   5   9          9.46          6.99        15.15 o
 -11   5   9         47.87         47.47        16.37 o
 -10   5   9        180.66        136.30        20.97 o
  -9   5   9         21.96         19.23         6.14 o
  -8   5   9        224.78        201.03         6.81 o
  -7   5   9        714.43        746.34        13.46 o
  -6   5   9        258.38        259.14         8.56 o
  -5   5   9        290.48        285.36        12.33 o
  -4   5   9        123.34        119.95         8.26 o
  -3   5   9        477.16        483.18        12.53 o
  -2   5   9       1232.19       1211.51        17.46 o
  -1   5   9        236.25        266.67         7.71 o
   0   5   9         36.43         54.09         5.92 o
   1   5   9        235.06        260.21         7.73 o
   2   5   9       1234.42       1229.68        15.07 o
   3   5   9        478.08        499.19         9.36 o
   4   5   9        124.38        123.38         5.41 o
   5   5   9        286.19        301.90         7.74 o
   6   5   9        260.07        255.55         8.04 o
   7   5   9        714.69        724.65        13.51 o
   8   5   9        224.27        212.55         8.03 o
   9   5   9         23.58         37.03         7.98 o
  10   5   9        179.40        177.96        14.32 o
  11   5   9         47.75         56.13        13.24 o
  12   5   9          9.02          2.96        23.21 o
 -12   6   9          9.26          9.32        16.32 o
 -11   6   9         37.74         37.55        13.94 o
 -10   6   9         66.85         88.93        10.67 o
  -9   6   9        155.37        157.70         8.25 o
  -8   6   9        292.99        297.33         9.67 o
  -7   6   9        203.33        189.04         6.59 o
  -6   6   9        696.71        702.34        13.95 o
  -5   6   9        244.38        255.15         9.92 o
  -4   6   9         33.04         41.89         7.10 o
  -3   6   9        655.02        616.56        12.61 o
  -2   6   9       1075.28       1083.70        16.76 o
  -1   6   9        213.56        214.32         6.28 o
   0   6   9        317.18        287.95         7.37 o
   1   6   9        220.56        217.96         7.16 o
   2   6   9       1077.14       1069.97        14.90 o
   3   6   9        652.85        615.72        10.36 o
   4   6   9         32.80         46.26         5.07 o
   5   6   9        243.25        233.34         8.03 o
   6   6   9        697.36        704.52        12.95 o
   7   6   9        208.33        179.83         6.83 o
   8   6   9        290.60        292.89         9.35 o
   9   6   9        154.05        140.43         8.30 o
  10   6   9         67.15         75.26        12.06 o
  11   6   9         38.24         28.82        12.75 o
  12   6   9          8.62          3.37        18.11 o
 -11   7   9         49.67         35.84        11.85 o
 -10   7   9        115.97        135.25        10.18 o
  -9   7   9        254.55        268.16         9.86 o
  -8   7   9        925.48        895.99        19.92 o
  -7   7   9        168.22        171.28         9.44 o
  -6   7   9        174.47        157.01         6.39 o
  -5   7   9         84.01         90.14         6.82 o
  -4   7   9        237.39        222.27         7.71 o
  -3   7   9          9.56          9.88         6.15 o
  -2   7   9        537.67        538.90        11.65 o
  -1   7   9        516.07        531.61        11.96 o
   0   7   9         35.87         27.45         4.76 o
   1   7   9        514.16        511.34        10.61 o
   2   7   9        538.53        537.45        10.59 o
   3   7   9          9.91         12.64         5.21 o
   4   7   9        241.73        224.48         8.55 o
   5   7   9         85.01         77.77         5.82 o
   6   7   9        174.99        153.85         6.16 o
   7   7   9        167.90        166.53         8.80 o
   8   7   9        924.49        920.46        19.41 o
   9   7   9        258.21        278.11        10.81 o
  10   7   9        112.52        131.87        11.93 o
  11   7   9         48.36         66.64        15.68 o
 -10   8   9          1.18         10.71         8.46 o
  -9   8   9         23.14         30.53         8.45 o
  -8   8   9          1.25         -1.86         9.74 o
  -7   8   9        131.29        108.10         6.15 o
  -6   8   9        172.30        153.98         7.21 o
  -5   8   9        769.34        774.52        15.32 o
  -4   8   9        166.59        163.29         6.78 o
  -3   8   9       1117.94       1042.40        16.92 o
  -2   8   9        167.79        150.61         6.95 o
  -1   8   9       1762.26       1716.40        20.07 o
   0   8   9        784.48        759.11        13.52 o
   1   8   9       1767.08       1702.91        20.03 o
   2   8   9        170.12        156.32         5.72 o
   3   8   9       1118.78       1036.99        16.72 o
   4   8   9        167.55        161.26         6.54 o
   5   8   9        768.24        783.54        13.38 o
   6   8   9        173.88        166.96         8.17 o
   7   8   9        132.82        109.50         8.87 o
   8   8   9          1.42         -0.27         9.55 o
   9   8   9         22.69         32.51        10.41 o
  10   8   9          0.92         -3.00        25.06 o
 -10   9   9         26.10         34.93         7.55 o
  -9   9   9        287.67        284.30        10.44 o
  -8   9   9        595.96        597.29        14.62 o
  -7   9   9         59.86         44.02        10.21 o
  -6   9   9        388.88        399.21        11.70 o
  -5   9   9         60.70         55.35         7.07 o
  -4   9   9       1085.22       1044.50        20.19 o
  -3   9   9         54.69         47.25         5.89 o
  -2   9   9       1349.91       1297.10        17.87 o
  -1   9   9         61.47         48.65         7.08 o
   0   9   9          7.57         -1.96         5.49 o
   1   9   9         61.00         47.38         5.28 o
   2   9   9       1354.17       1290.77        19.12 o
   3   9   9         56.09         50.42         5.71 o
   4   9   9       1079.38       1064.33        16.61 o
   5   9   9         60.78         63.56         5.98 o
   6   9   9        388.45        408.04        16.33 o
   7   9   9         60.01         70.00         9.40 o
   8   9   9        600.30        622.62        21.27 o
   9   9   9        288.35        300.87        15.93 o
  10   9   9         26.49         21.16        12.51 o
  -9  10   9        106.03        117.90         8.02 o
  -8  10   9         44.50         47.90         7.81 o
  -7  10   9        147.08        173.00         9.61 o
  -6  10   9        240.17        247.02        11.13 o
  -5  10   9        189.39        194.08        11.61 o
  -4  10   9        133.87        112.59        10.77 o
  -3  10   9          6.08          2.82         8.08 o
  -2  10   9        685.25        688.02        14.60 o
  -1  10   9        428.38        429.34        12.59 o
   0  10   9        676.78        675.59        12.05 o
   1  10   9        432.69        423.06        11.89 o
   2  10   9        682.94        653.52        13.52 o
   3  10   9          6.88          2.72         5.59 o
   4  10   9        131.88        127.79         7.82 o
   5  10   9        190.70        201.04        11.03 o
   6  10   9        241.51        262.44         9.81 o
   7  10   9        145.63        155.45         9.79 o
   8  10   9         43.60         40.95        10.15 o
   9  10   9        105.52        142.26        24.48 o
  -7  11   9         27.70         19.46         7.50 o
  -6  11   9         12.47         14.26         8.06 o
  -5  11   9         34.52         43.29         9.17 o
  -4  11   9        266.03        286.70        10.81 o
  -3  11   9        114.44        122.92        11.35 o
  -2  11   9        180.96        159.17        11.02 o
  -1  11   9        252.31        256.36        10.83 o
   0  11   9         24.41         23.64         6.95 o
   1  11   9        252.86        253.47        10.93 o
   2  11   9        179.42        172.83        11.95 o
   3  11   9        114.12        129.85        10.31 o
   4  11   9        265.86        280.14         9.87 o
   5  11   9         35.21         34.02         9.05 o
   6  11   9         12.37          7.76         9.07 o
   7  11   9         27.83         22.50        12.04 o
  -6  12   9         56.81         54.28         8.72 o
  -5  12   9        158.89        145.69         9.02 o
  -4  12   9         20.51         23.53         9.42 o
  -3  12   9         89.00         93.35        12.28 o
  -2  12   9        131.17        127.57         9.52 o
  -1  12   9          3.39          6.48        10.44 o
   0  12   9         21.97         16.38        11.31 o
   1  12   9          3.50          1.50        11.73 o
   2  12   9        131.00        138.58         9.76 o
   3  12   9         88.73         87.76         9.38 o
   4  12   9         20.05         38.89         9.64 o
   5  12   9        160.55        166.65        12.24 o
   6  12   9         56.68         49.79        12.51 o
  -3  13   9         10.62         11.29        12.22 o
  -2  13   9         27.43         32.09         9.97 o
  -1  13   9        260.19        289.32        15.40 o
   0  13   9        214.50        216.83        13.19 o
   1  13   9        259.48        324.04        27.97 o
   2  13   9         27.07         20.98        13.58 o
   3  13   9          9.86         32.36        13.37 o
   0   0  10       1381.17       1383.56        29.64 o
   1   0  10       2391.92       2410.05        33.49 o
   2   0  10        386.08        353.28        11.97 o
   3   0  10        277.28        284.21         9.09 o
   4   0  10        349.61        345.60        11.63 o
   5   0  10          8.38         15.94         5.30 o
   6   0  10        681.33        632.69        14.31 o
   7   0  10          0.00         -4.29        11.78 o
   8   0  10         19.40         21.82         9.02 o
   9   0  10        335.01        318.20        17.09 o
  10   0  10        178.66        222.01        15.74 o
  11   0  10          6.36         -1.94        22.15 o
  12   0  10         26.29         30.66        16.93 o
 -12   1  10        465.01        466.24        29.14 o
 -11   1  10        208.91        197.75        18.01 o
 -10   1  10         23.00         17.43        22.15 o
  -9   1  10        164.89        159.27        11.42 o
  -8   1  10        492.23        465.12        13.98 o
  -7   1  10        109.46        123.55         8.92 o
  -6   1  10        438.53        427.71        11.12 o
  -5   1  10         43.38         32.92         5.44 o
  -4   1  10         61.57         74.07         6.24 o
  -3   1  10        609.53        630.09        14.56 o
  -2   1  10        185.07        224.59         8.56 o
  -1   1  10       1237.72       1230.25        17.27 o
   0   1  10       1505.35       1435.58        21.54 o
   1   1  10       1246.06       1266.12        19.49 o
   2   1  10        185.35        213.66         9.32 o
   3   1  10        608.68        618.87        13.99 o
   4   1  10         61.58         60.17         6.72 o
   5   1  10         43.60         38.28         5.85 o
   6   1  10        447.62        414.60        20.93 o
   7   1  10        109.35        131.97         9.65 o
   8   1  10        490.77        449.19        18.33 o
   9   1  10        162.67        151.82        12.24 o
  10   1  10         23.81         -4.53         8.97 o
  11   1  10        210.06        212.45        19.19 o
  12   1  10        466.86        491.26        26.09 o
 -12   2  10          7.61          1.17        15.15 o
 -11   2  10         62.72         46.99        17.37 o
 -10   2  10          0.34          1.46        12.43 o
  -9   2  10          4.57          0.18         7.52 o
  -8   2  10        755.54        756.75        17.05 o
  -7   2  10       1366.62       1297.88        28.24 o
  -6   2  10        191.41        183.04         6.91 o
  -5   2  10        904.25        929.79        15.19 o
  -4   2  10        277.78        270.46         9.91 o
  -3   2  10        258.53        252.42        10.73 o
  -2   2  10         25.24         25.06         5.07 o
  -1   2  10       1608.14       1605.37        21.02 o
   0   2  10        474.46        464.99         9.77 o
   1   2  10       1616.08       1622.40        21.45 o
   2   2  10         25.11         31.62         4.74 o
   3   2  10        261.76        275.56         8.12 o
   4   2  10        281.74        282.48        10.77 o
   5   2  10        905.38        925.45        14.58 o
   6   2  10        189.84        214.44        12.92 o
   7   2  10       1360.58       1330.76        33.31 o
   8   2  10        754.73        755.54        35.55 o
   9   2  10          4.88          0.17        18.07 o
  10   2  10          0.29          8.74        17.48 o
  11   2  10         65.03         69.13        17.37 o
  12   2  10          8.44         27.97        18.65 o
 -12   3  10          2.23        -10.49        15.15 o
 -11   3  10         26.04         13.99        17.48 o
 -10   3  10        105.79         97.22        18.79 o
  -9   3  10        481.52        471.50        24.32 o
  -8   3  10         94.77        109.16         7.54 o
  -7   3  10        410.86        366.20        12.49 o
  -6   3  10        152.55        148.25         6.37 o
  -5   3  10        924.90        928.52        20.20 o
  -4   3  10        648.70        630.78        15.74 o
  -3   3  10        154.20        166.70         5.49 o
  -2   3  10        876.34        866.14        12.53 o
  -1   3  10        292.20        316.50         8.64 o
   0   3  10        525.97        554.61        10.08 o
   1   3  10        297.69        322.52        10.98 o
   2   3  10        871.69        840.24        12.20 o
   3   3  10        152.06        163.28         6.60 o
   4   3  10        643.52        620.61        12.77 o
   5   3  10        916.27        921.43        16.87 o
   6   3  10        149.65        137.71        21.53 o
   7   3  10        413.37        396.76        12.71 o
   8   3  10         93.68        102.17        10.36 o
   9   3  10        476.55        467.53        15.49 o
  10   3  10        105.91        115.93        13.61 o
  11   3  10         26.20         31.79        16.17 o
  12   3  10          2.49        -13.99        18.65 o
 -12   4  10        147.66        170.18        16.32 o
 -11   4  10         48.00         70.16        15.64 o
 -10   4  10         10.76         23.17        13.43 o
  -9   4  10         55.55         50.97         7.30 o
  -8   4  10        183.59        177.25         6.83 o
  -7   4  10        202.36        206.80         9.02 o
  -6   4  10        414.55        401.45        11.95 o
  -5   4  10        387.63        369.00        11.01 o
  -4   4  10        914.23        913.67        20.86 o
  -3   4  10       1211.99       1196.00        17.61 o
  -2   4  10       1730.44       1725.12        22.90 o
  -1   4  10         15.85         22.95         4.67 o
   0   4  10          0.00         -1.00         4.67 o
   1   4  10         15.81         27.16         4.92 o
   2   4  10       1725.98       1709.91        20.79 o
   3   4  10       1210.32       1206.47        17.94 o
   4   4  10        921.37        940.49        13.64 o
   5   4  10        389.68        374.82         9.97 o
   6   4  10        413.81        367.55        15.19 o
   7   4  10        204.44        198.79         8.56 o
   8   4  10        185.81        177.64         7.93 o
   9   4  10         56.00         38.28         9.36 o
  10   4  10         10.55          8.30        13.92 o
  11   4  10         46.85         56.02        15.36 o
  12   4  10        146.88        108.59        17.99 o
 -11   5  10        127.52        146.24        15.28 o
 -10   5  10          6.16          0.44        11.11 o
  -9   5  10        249.81        242.09        10.16 o
  -8   5  10         14.23         21.81         6.20 o
  -7   5  10        393.86        355.72        10.68 o
  -6   5  10        598.75        582.71        11.32 o
  -5   5  10         72.42         69.13         6.83 o
  -4   5  10        952.38        963.69        17.70 o
  -3   5  10        241.33        266.01         7.68 o
  -2   5  10       1532.52       1556.48        21.80 o
  -1   5  10        321.44        328.57         7.98 o
   0   5  10       1246.84       1186.41        15.04 o
   1   5  10        322.40        347.07         7.54 o
   2   5  10       1530.30       1551.49        19.65 o
   3   5  10        242.19        259.88         8.00 o
   4   5  10        949.71        946.90        13.56 o
   5   5  10         71.95         66.19        11.85 o
   6   5  10        595.12        579.14        11.66 o
   7   5  10        394.54        370.04        10.58 o
   8   5  10         13.69         23.92         6.50 o
   9   5  10        247.30        256.35        13.18 o
  10   5  10          6.01         -3.27        13.03 o
  11   5  10        125.72        148.18        14.22 o
 -11   6  10        189.85        227.41        30.74 o
 -10   6  10        198.47        233.92        10.17 o
  -9   6  10        201.09        214.47         9.90 o
  -8   6  10         47.05         40.12         6.94 o
  -7   6  10        159.05        153.48         9.50 o
  -6   6  10        219.44        206.59         6.95 o
  -5   6  10        119.41        125.15         6.46 o
  -4   6  10        142.67        128.57         6.26 o
  -3   6  10        145.58        152.65         6.45 o
  -2   6  10        757.28        736.48        12.67 o
  -1   6  10        103.06        104.63         6.07 o
   0   6  10       1072.76       1015.51        13.10 o
   1   6  10        102.49         99.43         4.85 o
   2   6  10        761.84        749.95        13.29 o
   3   6  10        148.88        150.30         5.79 o
   4   6  10        143.61        137.85        10.86 o
   5   6  10        118.22        121.51         8.60 o
   6   6  10        219.22        216.63         7.23 o
   7   6  10        160.19        163.17         6.82 o
   8   6  10         47.71         49.59         7.90 o
   9   6  10        200.90        222.52        13.29 o
  10   6  10        203.13        223.53        13.44 o
  11   6  10        190.14        238.45        15.52 o
 -10   7  10         45.32         56.58         8.78 o
  -9   7  10         86.43        107.33         8.31 o
  -8   7  10         48.72         61.69         9.37 o
  -7   7  10        240.53        243.25         9.77 o
  -6   7  10        404.70        391.24        11.99 o
  -5   7  10        201.29        199.41         6.82 o
  -4   7  10        287.90        283.87         9.03 o
  -3   7  10         87.00         85.46         5.82 o
  -2   7  10        125.36        133.37         6.31 o
  -1   7  10        479.35        482.32        11.85 o
   0   7  10         14.10         18.39         4.84 o
   1   7  10        481.38        483.01        10.87 o
   2   7  10        123.81        130.78         5.99 o
   3   7  10         87.96         82.97         7.61 o
   4   7  10        291.85        303.24         8.53 o
   5   7  10        202.22        191.89         7.09 o
   6   7  10        398.66        385.25        10.06 o
   7   7  10        241.99        253.67        10.31 o
   8   7  10         50.37         65.34        10.65 o
   9   7  10         84.92         88.36        10.85 o
  10   7  10         44.78         49.88        14.51 o
 -10   8  10          4.90          8.84         8.33 o
  -9   8  10         10.11          8.33         7.75 o
  -8   8  10        246.41        233.55         9.36 o
  -7   8  10         66.62         73.02         9.22 o
  -6   8  10        111.49        115.98         7.53 o
  -5   8  10        518.98        513.57        12.89 o
  -4   8  10         98.09        101.68         7.91 o
  -3   8  10         56.37         54.34         5.69 o
  -2   8  10        252.95        266.31         8.43 o
  -1   8  10        833.15        873.20        14.39 o
   0   8  10        416.03        412.26         9.34 o
   1   8  10        842.60        867.92        13.65 o
   2   8  10        252.06        257.22         7.35 o
   3   8  10         55.11         52.66         9.93 o
   4   8  10         96.79        101.37         6.24 o
   5   8  10        513.65        527.22        12.05 o
   6   8  10        110.88        111.20         8.05 o
   7   8  10         66.76         63.48         9.32 o
   8   8  10        243.70        274.41        11.16 o
   9   8  10         11.17         15.87        17.50 o
  10   8  10          4.87         13.79        20.40 o
  -9   9  10         48.94         25.79         7.13 o
  -8   9  10         27.00         26.96         8.59 o
  -7   9  10          6.97         18.75         8.70 o
  -6   9  10        178.00        166.53        10.27 o
  -5   9  10         86.87         90.85         6.85 o
  -4   9  10         36.63         16.72         6.14 o
  -3   9  10        842.10        808.81        14.76 o
  -2   9  10        166.75        166.93         8.60 o
  -1   9  10        676.30        637.26        13.06 o
   0   9  10         69.89         49.62         9.12 o
   1   9  10        674.86        635.78        11.86 o
   2   9  10        165.35        170.74         8.57 o
   3   9  10        842.69        809.23        15.78 o
   4   9  10         35.11         23.90         5.69 o
   5   9  10         88.26        100.27         7.47 o
   6   9  10        178.10        178.38         9.60 o
   7   9  10          7.67          5.87        10.00 o
   8   9  10         26.34         34.90        21.53 o
   9   9  10         50.88         41.26        14.57 o
  -8  10  10        113.63        116.19         7.22 o
  -7  10  10         30.51         41.93         7.90 o
  -6  10  10         57.21         57.40         8.67 o
  -5  10  10        231.69        244.84        10.10 o
  -4  10  10         57.24         65.17        11.90 o
  -3  10  10         50.69         42.43         6.21 o
  -2  10  10        329.30        309.22        10.09 o
  -1  10  10         73.71         72.54         7.65 o
   0  10  10        186.76        156.72         8.48 o
   1  10  10         73.79         69.76         6.90 o
   2  10  10        331.99        336.78        11.64 o
   3  10  10         53.17         45.06         8.67 o
   4  10  10         56.08         51.24         9.62 o
   5  10  10        232.80        253.32        10.43 o
   6  10  10         57.34         62.53         9.39 o
   7  10  10         30.88         45.99        10.65 o
   8  10  10        115.06        103.00        11.36 o
  -6  11  10        191.71        189.81        10.16 o
  -5  11  10        290.77        305.00        11.76 o
  -4  11  10        224.86        229.10        10.09 o
  -3  11  10        576.15        628.22        20.32 o
  -2  11  10        162.49        152.37         9.20 o
  -1  11  10         82.15         92.38         9.97 o
   0  11  10          4.26          0.19         9.95 o
   1  11  10         81.18         97.89        12.47 o
   2  11  10        162.82        164.97        14.64 o
   3  11  10        572.32        636.44        16.68 o
   4  11  10        222.56        232.54        10.90 o
   5  11  10        293.76        306.31        13.61 o
   6  11  10        192.19        189.77        10.60 o
  -5  12  10         10.08         14.18         7.36 o
  -4  12  10        407.99        442.54        11.98 o
  -3  12  10         65.67         56.54         8.29 o
  -2  12  10         87.23         89.11         9.20 o
  -1  12  10         75.19         73.75         9.48 o
   0  12  10        124.79        133.95        11.42 o
   1  12  10         73.53         62.56        11.42 o
   2  12  10         84.82         78.10        12.79 o
   3  12  10         66.64         59.23        13.58 o
   4  12  10        410.36        450.49        22.21 o
   5  12  10          9.69          6.99        17.48 o
   0  13  10         10.58          9.91        10.71 o
   1   0  11        492.11        476.20        11.37 o
   2   0  11         43.71         52.77         6.44 o
   3   0  11          9.18         15.78         5.05 o
   4   0  11        457.23        433.79        11.02 o
   5   0  11       1585.50       1518.67        21.51 o
   6   0  11        198.69        216.36         9.14 o
   7   0  11        154.25        144.52         8.28 o
   8   0  11       1754.93       1753.16        36.49 o
   9   0  11        324.06        297.76        16.87 o
  10   0  11        107.87        116.83        34.39 o
  11   0  11          1.86          9.75        16.37 o
  12   0  11         62.59         22.15        16.32 o
 -12   1  11          7.16          5.83        15.15 o
 -11   1  11        239.15        237.78        19.82 o
 -10   1  11         51.17         43.13        17.32 o
  -9   1  11        558.95        559.22        30.50 o
  -8   1  11       1048.07       1011.85        21.24 o
  -7   1  11        808.46        773.71        17.66 o
  -6   1  11        517.30        530.32        12.21 o
  -5   1  11         30.85         44.32         5.71 o
  -4   1  11        166.13        193.53        11.28 o
  -3   1  11        175.44        172.68         6.25 o
  -2   1  11        204.15        201.95        11.34 o
  -1   1  11        956.91        993.86        16.66 o
   0   1  11         69.75         56.86         5.92 o
   1   1  11        952.52        968.03        15.58 o
   2   1  11        205.69        217.19         7.30 o
   3   1  11        171.48        174.35         7.29 o
   4   1  11        168.82        165.60         7.01 o
   5   1  11         32.03         19.40         5.95 o
   6   1  11        520.39        536.17        15.12 o
   7   1  11        807.14        791.42        17.77 o
   8   1  11       1050.48        946.46        84.87 o
   9   1  11        557.79        544.47        22.15 o
  10   1  11         53.00         55.88        17.50 o
  11   1  11        237.95        226.99        45.46 o
  12   1  11          6.94         12.82        20.98 o
 -12   2  11        295.23        329.87        29.14 o
 -11   2  11         16.97         33.80        15.15 o
 -10   2  11        101.34         75.15        17.48 o
  -9   2  11        326.15        304.55        15.02 o
  -8   2  11         90.08        106.73         8.56 o
  -7   2  11        153.96        149.55         7.13 o
  -6   2  11       2172.20       2220.24        28.59 o
  -5   2  11        403.83        391.73        10.31 o
  -4   2  11        588.14        586.39        11.95 o
  -3   2  11        443.33        440.27        10.53 o
  -2   2  11        329.03        354.60        12.79 o
  -1   2  11        410.94        414.18         8.87 o
   0   2  11          0.12          3.82         5.56 o
   1   2  11        401.67        382.30        10.14 o
   2   2  11        330.31        357.10         9.71 o
   3   2  11        438.29        420.82        11.81 o
   4   2  11        590.71        581.62        18.04 o
   5   2  11        400.54        375.29        14.04 o
   6   2  11       2163.08       2187.33        33.19 o
   7   2  11        153.71        161.12        10.81 o
   8   2  11         89.38         73.58        10.82 o
   9   2  11        326.31        305.55        39.63 o
  10   2  11        102.25        103.17        17.37 o
  11   2  11         17.19         14.67        17.48 o
  12   2  11        294.99        283.24        22.15 o
 -11   3  11        191.49        177.17        17.48 o
 -10   3  11         63.72         58.30        17.25 o
  -9   3  11        433.64        451.86        35.53 o
  -8   3  11        221.65        209.81         8.11 o
  -7   3  11        671.69        675.83        13.19 o
  -6   3  11        386.53        367.89        10.29 o
  -5   3  11         69.21         62.37         6.82 o
  -4   3  11       2091.33       2088.84        27.35 o
  -3   3  11        907.50        963.12        31.76 o
  -2   3  11        443.02        459.00         9.47 o
  -1   3  11        612.27        612.39        10.54 o
   0   3  11        614.15        608.87        10.82 o
   1   3  11        613.85        616.41        12.17 o
   2   3  11        446.43        446.15         9.08 o
   3   3  11        903.40        928.22        14.59 o
   4   3  11       2097.91       2126.79        33.82 o
   5   3  11         67.88         56.34         7.56 o
   6   3  11        390.09        378.06        19.05 o
   7   3  11        675.38        693.31        36.13 o
   8   3  11        220.04        213.62        25.64 o
   9   3  11        429.99        391.23        18.87 o
  10   3  11         64.45         78.76        22.73 o
  11   3  11        196.63        200.41        18.87 o
 -11   4  11         92.08         67.60        16.32 o
 -10   4  11        257.87        275.22        16.08 o
  -9   4  11        199.66        182.83        15.48 o
  -8   4  11        281.29        282.47        12.36 o
  -7   4  11         27.77         25.56         6.23 o
  -6   4  11        309.87        315.52         9.80 o
  -5   4  11       1140.90       1105.67        16.91 o
  -4   4  11        439.63        473.20        10.73 o
  -3   4  11        971.05       1001.20        14.59 o
  -2   4  11        465.72        501.89         9.76 o
  -1   4  11        512.07        508.55        10.76 o
   0   4  11         85.18         91.38         5.40 o
   1   4  11        511.52        517.73        11.86 o
   2   4  11        468.57        518.47        10.52 o
   3   4  11        968.93        989.09        15.57 o
   4   4  11        442.28        463.53        11.10 o
   5   4  11       1138.45       1134.77        17.74 o
   6   4  11        305.56        305.60        19.01 o
   7   4  11         27.91         21.78        10.61 o
   8   4  11        285.09        288.08        14.07 o
   9   4  11        197.76        176.37        19.06 o
  10   4  11        258.98        272.81        54.78 o
  11   4  11         94.19        111.90        18.65 o
 -11   5  11         27.90         23.31        16.32 o
 -10   5  11         47.49         49.35        18.77 o
  -9   5  11         34.16         31.95        12.28 o
  -8   5  11         80.03         89.44         9.56 o
  -7   5  11         65.85         55.32         5.63 o
  -6   5  11        369.74        340.91         8.58 o
  -5   5  11        212.19        188.53        10.08 o
  -4   5  11         12.66          0.01         4.88 o
  -3   5  11        610.19        568.38        11.22 o
  -2   5  11        154.17        142.50         5.76 o
  -1   5  11        446.57        460.11        10.60 o
   0   5  11         42.73         36.01         4.84 o
   1   5  11        445.33        446.40        10.47 o
   2   5  11        151.50        152.56         5.81 o
   3   5  11        607.58        575.44        11.82 o
   4   5  11         12.75          1.17         4.82 o
   5   5  11        209.38        172.97         7.68 o
   6   5  11        374.22        360.64        10.38 o
   7   5  11         63.99         67.04         7.07 o
   8   5  11         80.27         82.80        16.48 o
   9   5  11         33.35         19.19        18.26 o
  10   5  11         48.41         57.04        23.88 o
  11   5  11         28.05         27.62        33.80 o
 -10   6  11         23.71         22.11        11.97 o
  -9   6  11         70.86         83.63         9.37 o
  -8   6  11        138.35        148.93         9.37 o
  -7   6  11         33.48         31.20         7.44 o
  -6   6  11         12.23         16.96         5.64 o
  -5   6  11         85.83         86.83         9.50 o
  -4   6  11        390.41        376.31        10.77 o
  -3   6  11        256.10        231.79        10.12 o
  -2   6  11        610.76        606.13        10.78 o
  -1   6  11        169.10        162.85         5.84 o
   0   6  11        165.54        150.92         6.02 o
   1   6  11        164.85        175.74         7.02 o
   2   6  11        608.94        599.19        11.67 o
   3   6  11        257.32        246.29         7.70 o
   4   6  11        390.33        383.19        11.47 o
   5   6  11         85.44         93.74         6.50 o
   6   6  11         11.28          4.13         5.90 o
   7   6  11         34.68         34.74         7.39 o
   8   6  11        136.80        142.59        15.63 o
   9   6  11         69.61         67.30        14.80 o
  10   6  11         24.20         26.54        18.48 o
 -10   7  11         49.90         35.57        10.94 o
  -9   7  11         40.24         60.36         9.14 o
  -8   7  11        239.71        226.17         9.04 o
  -7   7  11          4.83          7.65         8.14 o
  -6   7  11         79.39         81.72         7.18 o
  -5   7  11        168.94        172.70         7.32 o
  -4   7  11        115.13        125.84         7.22 o
  -3   7  11        680.18        631.37        10.54 o
  -2   7  11        453.48        421.15         9.30 o
  -1   7  11        423.17        395.36         9.54 o
   0   7  11        492.64        449.90        10.74 o
   1   7  11        425.13        402.70        11.83 o
   2   7  11        451.24        420.74         9.68 o
   3   7  11        680.25        611.31        11.52 o
   4   7  11        115.91        119.91        10.23 o
   5   7  11        172.91        166.60         6.99 o
   6   7  11         78.89         91.77         7.93 o
   7   7  11          4.30          0.10        10.25 o
   8   7  11        237.65        217.34        11.61 o
   9   7  11         40.85         36.06        15.13 o
  10   7  11         49.57         56.15        19.83 o
  -9   8  11         13.29         13.90         8.50 o
  -8   8  11         50.56         72.56         8.44 o
  -7   8  11         58.34         60.63         7.93 o
  -6   8  11         31.86         41.77         9.66 o
  -5   8  11        144.18        140.61         7.67 o
  -4   8  11        120.93        109.66         6.75 o
  -3   8  11         58.47         53.60         5.07 o
  -2   8  11        119.34        100.33         5.59 o
  -1   8  11          4.58          4.78         6.33 o
   0   8  11       1090.08       1017.32        16.43 o
   1   8  11          4.16          9.21         6.19 o
   2   8  11        116.55        102.12         5.62 o
   3   8  11         57.79         54.54         5.73 o
   4   8  11        121.33        120.07         6.54 o
   5   8  11        142.91        122.51         7.98 o
   6   8  11         33.45         46.36         9.79 o
   7   8  11         60.63         63.26         9.53 o
   8   8  11         49.87         73.39        14.43 o
   9   8  11         13.86         13.81        19.19 o
  -8   9  11        147.83        152.47         8.15 o
  -7   9  11        176.12        176.88         7.62 o
  -6   9  11         84.99         93.63         7.77 o
  -5   9  11        113.95        142.45         8.30 o
  -4   9  11         79.73         78.94         8.89 o
  -3   9  11         34.97         26.53         5.87 o
  -2   9  11        242.88        240.55         8.70 o
  -1   9  11        252.03        246.01         9.85 o
   0   9  11          1.18         -6.49         6.96 o
   1   9  11        248.90        236.27        10.50 o
   2   9  11        238.87        201.84         9.52 o
   3   9  11         36.02         24.64         6.87 o
   4   9  11         81.01         55.83        10.06 o
   5   9  11        115.37        133.52         9.61 o
   6   9  11         85.64         82.56         9.31 o
   7   9  11        174.02        167.62        10.08 o
   8   9  11        146.17        159.41        27.97 o
  -7  10  11         31.94         36.63         6.95 o
  -6  10  11         34.21         39.36         8.35 o
  -5  10  11        243.49        235.93         8.16 o
  -4  10  11        125.30        129.01         8.25 o
  -3  10  11         80.63         78.49         8.69 o
  -2  10  11        209.19        203.64         9.30 o
  -1  10  11         27.87         36.69         9.12 o
   0  10  11         18.23         24.78         9.89 o
   1  10  11         28.22         40.54        11.96 o
   2  10  11        205.92        191.13        13.01 o
   3  10  11         80.24         79.49        11.21 o
   4  10  11        124.48        132.09         9.33 o
   5  10  11        242.31        245.20         9.69 o
   6  10  11         34.89         43.13        11.65 o
   7  10  11         31.18         44.39        19.82 o
  -5  11  11         58.53         61.17         7.52 o
  -4  11  11         37.10         41.21         7.57 o
  -3  11  11          5.57         17.69         8.72 o
  -2  11  11        181.32        208.48         9.75 o
  -1  11  11         60.30         68.38        10.41 o
   0  11  11         21.78         16.05        10.50 o
   1  11  11         62.11         53.74        11.31 o
   2  11  11        181.07        207.32        12.28 o
   3  11  11          6.61         16.25        16.15 o
   4  11  11         36.65         56.79        13.19 o
   5  11  11         58.84         74.99        15.40 o
  -2  12  11         41.59         26.55        11.27 o
  -1  12  11        180.36        219.23        28.00 o
   0  12  11         31.33         38.93        12.24 o
   1  12  11        183.52        211.67        15.23 o
   2  12  11         42.94         40.67        29.14 o
   0   0  12        269.57        274.64        13.99 o
   1   0  12        292.50        276.18         9.44 o
   2   0  12        113.83        108.37         6.53 o
   3   0  12       1780.45       1777.97        23.92 o
   4   0  12        269.62        284.61         9.34 o
   5   0  12       1177.56       1212.16        18.40 o
   6   0  12       1189.65       1180.09        22.82 o
   7   0  12       1170.04       1266.19        39.40 o
   8   0  12          1.27          1.68         9.55 o
   9   0  12        639.38        698.40        30.30 o
  10   0  12         48.45         81.40        48.37 o
  11   0  12         18.01         26.81        16.32 o
 -11   1  12         25.34         11.66        15.15 o
 -10   1  12        531.78        567.65        31.47 o
  -9   1  12        589.93        601.71        37.82 o
  -8   1  12        115.33        105.74        10.23 o
  -7   1  12         31.34         18.99         6.83 o
  -6   1  12       1163.79       1201.34        18.62 o
  -5   1  12       1064.14       1080.99        16.93 o
  -4   1  12        587.92        602.76        12.09 o
  -3   1  12        437.14        435.86        15.36 o
  -2   1  12        287.68        282.86         9.65 o
  -1   1  12        309.41        301.99        10.07 o
   0   1  12       2010.87       2011.81        29.10 o
   1   1  12        304.22        325.33        16.33 o
   2   1  12        290.59        290.84         8.74 o
   3   1  12        435.74        439.67        11.28 o
   4   1  12        591.06        617.44        12.80 o
   5   1  12       1054.86       1070.10        21.71 o
   6   1  12       1174.20       1198.08        21.70 o
   7   1  12         33.09         46.62         8.16 o
   8   1  12        118.19        116.14        10.91 o
   9   1  12        590.31        596.26        28.56 o
  10   1  12        529.63        528.70        41.96 o
  11   1  12         24.46         31.47        16.32 o
 -11   2  12         14.93         -2.33        15.15 o
 -10   2  12         89.01         85.42        16.87 o
  -9   2  12         95.58         94.93        19.63 o
  -8   2  12        237.05        203.54        10.81 o
  -7   2  12        436.38        440.84        12.26 o
  -6   2  12        328.02        330.98        10.04 o
  -5   2  12        188.10        185.57         8.09 o
  -4   2  12       1022.21       1029.95        16.34 o
  -3   2  12       2132.66       2174.35        28.28 o
  -2   2  12        757.49        738.42        14.32 o
  -1   2  12        606.16        583.60        11.80 o
   0   2  12        104.20        108.78         5.85 o
   1   2  12        605.03        581.13        11.85 o
   2   2  12        759.41        719.92        13.32 o
   3   2  12       2127.09       2147.32        28.48 o
   4   2  12       1017.26       1039.11        18.01 o
   5   2  12        188.87        191.39         8.60 o
   6   2  12        330.22        332.27        12.83 o
   7   2  12        436.56        483.26        18.24 o
   8   2  12        230.47        210.97        13.99 o
   9   2  12         93.96         97.65        18.42 o
  10   2  12         88.34        119.67        17.19 o
  11   2  12         15.19         16.32        16.32 o
 -11   3  12        129.96        143.37        17.48 o
 -10   3  12         73.79         70.11        20.98 o
  -9   3  12         59.41         57.55        13.39 o
  -8   3  12        108.68        107.98        11.44 o
  -7   3  12        157.46        155.07         7.43 o
  -6   3  12        591.57        594.87        13.10 o
  -5   3  12        875.57        849.64        14.47 o
  -4   3  12       1318.89       1257.98        18.52 o
  -3   3  12        393.54        373.86        10.89 o
  -2   3  12        316.47        313.05         9.73 o
  -1   3  12        211.28        216.38         6.87 o
   0   3  12       1663.89       1625.84        20.25 o
   1   3  12        212.24        219.26         7.69 o
   2   3  12        321.45        336.19        11.29 o
   3   3  12        390.98        387.00         9.87 o
   4   3  12       1308.12       1238.78        21.57 o
   5   3  12        876.18        861.95        19.18 o
   6   3  12        586.30        608.57        22.37 o
   7   3  12        160.07        144.75        40.34 o
   8   3  12        109.57         90.60        11.02 o
   9   3  12         58.99         75.53        17.37 o
  10   3  12         73.24         66.40        21.56 o
  11   3  12        129.59        144.53        18.65 o
 -10   4  12          0.55         -6.58        12.86 o
  -9   4  12        103.67         91.94        14.56 o
  -8   4  12        102.77         97.48        11.25 o
  -7   4  12         24.66         11.24         8.37 o
  -6   4  12        398.51        391.65        10.95 o
  -5   4  12         87.32         90.62         5.80 o
  -4   4  12        271.51        268.60         9.78 o
  -3   4  12        265.89        251.53         8.42 o
  -2   4  12         99.95         95.98         5.41 o
  -1   4  12        586.34        568.88        11.07 o
   0   4  12        105.07        112.29         5.93 o
   1   4  12        575.61        549.13        11.48 o
   2   4  12         98.87         97.42         6.43 o
   3   4  12        267.38        254.56        10.63 o
   4   4  12        276.86        258.67        10.93 o
   5   4  12         88.33        100.27         8.13 o
   6   4  12        396.35        409.52        16.70 o
   7   4  12         23.68         31.50        22.73 o
   8   4  12        102.16         96.68        20.91 o
   9   4  12        105.46         95.36        17.37 o
  10   4  12          0.51          0.00        17.48 o
 -10   5  12         31.36         43.73        12.88 o
  -9   5  12        241.47        245.66        14.32 o
  -8   5  12         29.97         13.27        10.08 o
  -7   5  12        127.74        108.67        10.62 o
  -6   5  12        126.21        133.70        12.02 o
  -5   5  12        109.94         90.12         6.75 o
  -4   5  12        136.32        142.22         6.23 o
  -3   5  12        155.29        141.69         5.91 o
  -2   5  12        252.99        264.96         8.29 o
  -1   5  12        154.37        140.32         5.98 o
   0   5  12        395.35        368.40         9.56 o
   1   5  12        156.61        156.28         6.24 o
   2   5  12        250.88        263.51         9.01 o
   3   5  12        157.85        147.30         7.68 o
   4   5  12        138.33        143.28         7.93 o
   5   5  12        109.79         85.53        10.22 o
   6   5  12        129.99        123.56        11.57 o
   7   5  12        130.45        140.23        11.81 o
   8   5  12         30.78         20.98        26.23 o
   9   5  12        241.56        225.60        22.15 o
  -9   6  12        269.10        268.34        13.48 o
  -8   6  12         31.93         19.63         9.65 o
  -7   6  12        154.63        173.23        10.63 o
  -6   6  12         71.75         61.68        10.00 o
  -5   6  12        477.45        494.54        11.64 o
  -4   6  12        396.34        384.60        10.41 o
  -3   6  12        215.68        199.42        11.27 o
  -2   6  12        190.00        183.81         6.61 o
  -1   6  12        452.30        430.20        10.36 o
   0   6  12        697.78        694.15        12.43 o
   1   6  12        455.07        436.17        10.95 o
   2   6  12        190.32        182.29         7.61 o
   3   6  12        217.80        206.55         8.20 o
   4   6  12        395.59        385.73        13.06 o
   5   6  12        474.90        474.53        17.16 o
   6   6  12         73.77         66.91        24.48 o
   7   6  12        155.23        159.62        15.47 o
   8   6  12         30.40         37.20        21.18 o
   9   6  12        275.52        285.57        19.82 o
  -9   7  12        400.33        412.12        24.92 o
  -8   7  12         14.20         12.65        11.51 o
  -7   7  12        219.01        228.76         9.31 o
  -6   7  12        262.28        274.54         9.61 o
  -5   7  12          0.27          1.62         8.77 o
  -4   7  12         55.19         56.15         7.49 o
  -3   7  12         93.58        100.87         5.78 o
  -2   7  12       1069.93       1052.83        15.14 o
  -1   7  12        429.95        415.16        10.32 o
   0   7  12          1.02          8.73         6.36 o
   1   7  12        425.13        383.39        10.31 o
   2   7  12       1055.67       1043.31        24.69 o
   3   7  12         94.27         97.84         7.86 o
   4   7  12         55.10         50.20         9.93 o
   5   7  12          0.24          3.96         9.29 o
   6   7  12        265.08        280.87        14.75 o
   7   7  12        217.83        215.97        15.70 o
   8   7  12         13.36         39.31        22.05 o
   9   7  12        403.44        451.83        24.48 o
  -8   8  12        160.53        183.26         9.46 o
  -7   8  12         76.39         85.38         8.36 o
  -6   8  12        291.58        280.08         9.24 o
  -5   8  12        244.56        253.58         9.99 o
  -4   8  12        427.56        429.52        17.29 o
  -3   8  12         48.56         53.22         7.29 o
  -2   8  12        593.97        537.23        11.87 o
  -1   8  12         13.41         11.12         6.19 o
   0   8  12         86.71         77.61         7.42 o
   1   8  12         13.46          1.61         7.19 o
   2   8  12        595.11        555.13        15.91 o
   3   8  12         47.18         48.38         8.75 o
   4   8  12        431.55        461.43        17.16 o
   5   8  12        246.62        242.95        13.65 o
   6   8  12        293.36        308.89        14.28 o
   7   8  12         76.49        112.57        14.92 o
   8   8  12        160.15        165.59        20.18 o
  -7   9  12         90.18         79.19         8.42 o
  -6   9  12         64.89         89.59         8.18 o
  -5   9  12        369.33        352.62        12.77 o
  -4   9  12          9.71         15.87         7.80 o
  -3   9  12         20.10         20.10         8.46 o
  -2   9  12          6.48         15.24         8.37 o
  -1   9  12        173.71        154.21         9.43 o
   0   9  12          4.96         16.60         9.43 o
   1   9  12        173.87        143.67        10.73 o
   2   9  12          7.27         16.08        10.79 o
   3   9  12         19.55         25.82        11.47 o
   4   9  12          9.48         17.78        12.87 o
   5   9  12        369.89        358.19        15.81 o
   6   9  12         64.34         78.95        16.04 o
   7   9  12         91.40         91.69        15.40 o
  -5  10  12        181.04        192.76        11.43 o
  -4  10  12         74.24        101.79         8.36 o
  -3  10  12         49.26         56.12         8.53 o
  -2  10  12         74.55         79.16         9.13 o
  -1  10  12         24.62         25.98         8.67 o
   0  10  12         12.74          6.51         9.46 o
   1  10  12         23.98         21.57        10.52 o
   2  10  12         74.97         71.77        13.63 o
   3  10  12         48.13         49.97        11.18 o
   4  10  12         75.41         88.33        13.72 o
   5  10  12        181.34        197.71        16.48 o
  -3  11  12          7.03         13.05        13.08 o
  -2  11  12         47.09         70.76         8.91 o
  -1  11  12         26.18         38.47        11.27 o
   0  11  12          8.72          4.77        11.09 o
   1  11  12         26.39         35.62        15.15 o
   2  11  12         46.62         48.55        12.28 o
   3  11  12          6.70        -12.51        12.51 o
   1   0  13       3372.78       3327.95        45.72 o
   2   0  13        894.75        937.14        15.37 o
   3   0  13         41.74         42.76         5.45 o
   4   0  13        316.46        316.47         9.95 o
   5   0  13         24.25         35.51         6.42 o
   6   0  13         47.56         33.89        11.27 o
   7   0  13       2581.24       2684.82        46.80 o
   8   0  13          3.99          7.02        16.23 o
   9   0  13        270.43        300.73        20.98 o
  10   0  13        210.65        215.64        18.65 o
 -10   1  13        291.72        282.08        19.82 o
  -9   1  13         43.92         52.10        16.07 o
  -8   1  13        294.31        298.29        16.73 o
  -7   1  13        203.23        205.84        38.83 o
  -6   1  13        412.69        422.72        12.31 o
  -5   1  13        322.24        322.50        11.83 o
  -4   1  13        991.58       1002.41        16.01 o
  -3   1  13       1352.03       1345.14        19.58 o
  -2   1  13        698.93        692.34        15.81 o
  -1   1  13       2440.86       2374.28        33.76 o
   0   1  13        565.62        551.56        12.56 o
   1   1  13       2432.62       2388.42        30.52 o
   2   1  13        701.09        696.64        13.12 o
   3   1  13       1351.28       1375.14        21.84 o
   4   1  13        992.31       1002.21        16.26 o
   5   1  13        331.11        328.17        22.38 o
   6   1  13        413.31        408.16        17.36 o
   7   1  13        205.87        221.30        37.95 o
   8   1  13        298.74        308.51        28.56 o
   9   1  13         43.76         29.14        17.48 o
  10   1  13        294.45        282.08        19.82 o
 -10   2  13         38.25         44.29        16.32 o
  -9   2  13         17.14          6.97        14.10 o
  -8   2  13         58.11         50.65        13.62 o
  -7   2  13         76.31         97.91        11.26 o
  -6   2  13        900.52        890.90        24.56 o
  -5   2  13        557.30        577.58        13.24 o
  -4   2  13        843.05        819.04        17.04 o
  -3   2  13        335.90        331.97        10.89 o
  -2   2  13        504.54        518.09        12.34 o
  -1   2  13        660.39        669.19        13.73 o
   0   2  13       4347.69       4289.25        51.80 o
   1   2  13        661.23        651.64        12.67 o
   2   2  13        506.09        512.27        11.50 o
   3   2  13        333.58        338.42         9.98 o
   4   2  13        840.49        839.32        15.78 o
   5   2  13        555.60        589.66        25.52 o
   6   2  13        892.11        875.57        23.13 o
   7   2  13         75.94         86.48        16.43 o
   8   2  13         56.84         71.15        18.01 o
   9   2  13         17.74         19.82        17.48 o
  10   2  13         38.18         33.80        16.32 o
 -10   3  13        110.76        103.74        17.48 o
  -9   3  13        245.34        242.12        14.49 o
  -8   3  13         50.37         43.04        11.51 o
  -7   3  13        291.05        277.15        11.98 o
  -6   3  13        185.71        179.12        10.84 o
  -5   3  13         25.28         40.24         6.00 o
  -4   3  13         55.17         63.78         9.69 o
  -3   3  13        135.39        115.76         6.50 o
  -2   3  13        235.73        217.65        11.01 o
  -1   3  13        897.51        915.66        14.92 o
   0   3  13         22.67         16.01         5.53 o
   1   3  13        899.95        928.15        15.07 o
   2   3  13        235.79        233.13         8.24 o
   3   3  13        134.18        130.38        16.16 o
   4   3  13         54.27         49.40        13.12 o
   5   3  13         25.94         32.57         8.11 o
   6   3  13        184.76        195.96        22.75 o
   7   3  13        289.67        310.60        17.89 o
   8   3  13         50.84         40.42        16.87 o
   9   3  13        245.72        256.43        19.82 o
  10   3  13        111.39         94.41        25.64 o
  -9   4  13         14.18         15.82        13.03 o
  -8   4  13         42.43         54.61        11.49 o
  -7   4  13         69.71         54.47        10.49 o
  -6   4  13         96.85         78.79        10.83 o
  -5   4  13         68.06         80.93         8.75 o
  -4   4  13         35.63         21.48         6.62 o
  -3   4  13         21.21         27.28         5.93 o
  -2   4  13        683.12        665.27        12.62 o
  -1   4  13        156.37        146.08         6.14 o
   0   4  13         30.44         32.45         5.50 o
   1   4  13        157.48        150.16         6.49 o
   2   4  13        681.50        666.01        12.69 o
   3   4  13         20.24         40.40         7.77 o
   4   4  13         36.54         45.86         7.70 o
   5   4  13         71.18         82.33        10.23 o
   6   4  13         98.74         80.71        10.68 o
   7   4  13         69.47         69.40        17.50 o
   8   4  13         43.15         20.23        16.87 o
   9   4  13         14.29        -13.99        16.32 o
  -9   5  13        146.54        155.06        13.38 o
  -8   5  13         21.88         25.63        10.89 o
  -7   5  13         85.68         76.34        10.31 o
  -6   5  13        108.45        120.78        11.22 o
  -5   5  13        195.49        186.94        13.12 o
  -4   5  13          0.62         -3.28         5.68 o
  -3   5  13         39.05         26.33         5.88 o
  -2   5  13        197.13        180.90         7.75 o
  -1   5  13       1204.11       1105.34        18.17 o
   0   5  13        319.83        312.19         9.67 o
   1   5  13       1200.61       1111.59        17.63 o
   2   5  13        192.14        164.22         7.62 o
   3   5  13         38.38         25.94         6.99 o
   4   5  13          0.89         -8.97         9.32 o
   5   5  13        191.76        177.36        11.89 o
   6   5  13        105.55        121.43        17.65 o
   7   5  13         87.55         84.96        19.82 o
   8   5  13         22.21          5.89        19.82 o
   9   5  13        146.26        171.34        17.48 o
  -8   6  13        184.93        186.62        12.42 o
  -7   6  13         11.42          9.50        10.03 o
  -6   6  13        199.56        187.81        11.18 o
  -5   6  13        197.61        179.02        10.29 o
  -4   6  13         22.12          7.26         9.64 o
  -3   6  13         54.28         60.70        10.46 o
  -2   6  13        416.86        400.51        10.75 o
  -1   6  13         18.53         24.18         5.32 o
   0   6  13         76.65         60.70         8.44 o
   1   6  13         20.10         23.13         5.85 o
   2   6  13        414.40        400.65        14.52 o
   3   6  13         54.30         47.47         8.96 o
   4   6  13         22.31         22.65        12.25 o
   5   6  13        196.18        175.87        17.16 o
   6   6  13        198.55        205.25        17.46 o
   7   6  13         10.57         33.60        33.22 o
   8   6  13        185.23        215.64        18.65 o
  -8   7  13        242.35        237.64        12.88 o
  -7   7  13         16.85          9.70        10.56 o
  -6   7  13        447.82        475.64        14.63 o
  -5   7  13        230.27        225.27         9.57 o
  -4   7  13        155.55        140.34         9.77 o
  -3   7  13         16.16         26.67         9.23 o
  -2   7  13        254.12        239.87        10.33 o
  -1   7  13        319.90        317.39        11.49 o
   0   7  13        202.52        214.73         9.42 o
   1   7  13        318.58        330.11        11.64 o
   2   7  13        255.13        253.49        11.15 o
   3   7  13         17.08         35.98         9.49 o
   4   7  13        152.29        162.83        15.20 o
   5   7  13        229.46        213.35        17.03 o
   6   7  13        443.59        505.19        25.64 o
   7   7  13         16.90         10.49        17.48 o
   8   7  13        239.23        279.74        26.81 o
  -7   8  13        309.47        306.44        12.36 o
  -6   8  13         37.26         32.43         9.01 o
  -5   8  13        610.98        638.35        15.80 o
  -4   8  13        109.07        123.57         8.59 o
  -3   8  13        105.86        117.47         8.97 o
  -2   8  13        399.59        422.77        15.59 o
  -1   8  13        483.12        463.88        12.70 o
   0   8  13         32.03         22.30         9.19 o
   1   8  13        485.69        471.24        13.51 o
   2   8  13        402.50        441.24        13.58 o
   3   8  13        103.27        124.75        12.11 o
   4   8  13        105.53        123.94        12.81 o
   5   8  13        613.34        652.02        23.21 o
   6   8  13         37.03         44.75        14.49 o
   7   8  13        308.77        329.87        26.81 o
  -5   9  13        320.50        337.06        11.12 o
  -4   9  13        110.50        112.04         9.06 o
  -3   9  13         53.18         50.39         8.27 o
  -2   9  13         14.40          3.07         8.27 o
  -1   9  13         26.38         18.71         8.71 o
   0   9  13        474.94        492.23        20.60 o
   1   9  13         26.04         35.86        10.17 o
   2   9  13         14.99        -10.82        10.82 o
   3   9  13         54.80         32.68        12.39 o
   4   9  13        109.16        124.40        20.98 o
   5   9  13        320.13        385.97        19.25 o
  -3  10  13        178.00        183.46         8.78 o
  -2  10  13        148.23        149.07         9.02 o
  -1  10  13         46.78         35.37        10.62 o
   0  10  13          4.29          3.08        10.45 o
   1  10  13         46.18         31.57        13.16 o
   2  10  13        149.77        159.96        14.57 o
   3  10  13        180.46        193.80        22.15 o
   0   0  14       3527.57       3344.95        64.66 o
   1   0  14         55.23         55.84         6.17 o
   2   0  14        511.26        482.95        12.87 o
   3   0  14        274.00        260.03        12.95 o
   4   0  14        263.54        263.31        11.78 o
   5   0  14        641.66        644.36        26.89 o
   6   0  14          0.08        -10.31        12.35 o
   7   0  14         90.69        104.63        14.31 o
   8   0  14         75.91         87.29        25.06 o
   9   0  14         40.13         26.81        16.32 o
  -9   1  14        120.59        119.22        16.42 o
  -8   1  14         96.96        112.16        16.57 o
  -7   1  14        585.63        611.91        26.05 o
  -6   1  14         54.95         44.96        11.51 o
  -5   1  14        247.90        257.24        19.15 o
  -4   1  14        199.48        190.62         9.27 o
  -3   1  14        269.24        263.33         9.89 o
  -2   1  14        884.23        842.16        18.99 o
  -1   1  14          9.00         11.12         6.24 o
   0   1  14          2.89         -3.15         5.27 o
   1   1  14          8.84          8.54         5.36 o
   2   1  14        883.22        854.19        16.90 o
   3   1  14        272.86        271.03        13.00 o
   4   1  14        203.32        208.94        16.64 o
   5   1  14        244.51        275.89        12.62 o
   6   1  14         55.53         51.58        14.32 o
   7   1  14        586.02        622.01        24.00 o
   8   1  14         96.18         94.91        17.12 o
   9   1  14        121.36        111.90        17.48 o
  -9   2  14         72.50         82.79        16.14 o
  -8   2  14        377.65        410.61        23.08 o
  -7   2  14        145.41        151.69        12.02 o
  -6   2  14        288.62        293.56        12.16 o
  -5   2  14          5.54         -6.40        10.91 o
  -4   2  14        198.37        195.63        12.22 o
  -3   2  14        274.08        265.81        11.12 o
  -2   2  14        989.00        957.76        18.93 o
  -1   2  14         55.68         58.55         6.76 o
   0   2  14        197.40        198.86         8.44 o
   1   2  14         55.01         45.37         6.16 o
   2   2  14        982.92        950.37        17.08 o
   3   2  14        274.21        268.81        10.91 o
   4   2  14        198.65        209.30        11.97 o
   5   2  14          5.15         -1.02         8.96 o
   6   2  14        289.83        295.98        15.82 o
   7   2  14        143.78        168.83        18.16 o
   8   2  14        377.11        428.94        29.14 o
   9   2  14         72.56         75.76        16.32 o
  -9   3  14          4.30        -14.26        14.26 o
  -8   3  14         60.90         53.49        14.98 o
  -7   3  14        384.85        384.19        13.19 o
  -6   3  14        237.49        230.34        11.51 o
  -5   3  14       1207.99       1166.87        25.19 o
  -4   3  14         15.41         23.48        12.22 o
  -3   3  14         85.00         73.36         7.01 o
  -2   3  14         71.61         60.21         9.08 o
  -1   3  14       1041.00        980.77        17.12 o
   0   3  14        529.27        461.98        11.44 o
   1   3  14       1041.23        984.25        17.28 o
   2   3  14         74.88         68.12         6.60 o
   3   3  14         84.27         86.85        10.85 o
   4   3  14         15.07          6.07         9.69 o
   5   3  14       1213.03       1236.23        28.25 o
   6   3  14        240.37        198.15        18.42 o
   7   3  14        385.06        386.42        57.11 o
   8   3  14         64.23         45.46        17.48 o
   9   3  14          3.97        -13.99        16.32 o
  -8   4  14         65.47         58.15        11.90 o
  -7   4  14         54.88         67.73        11.85 o
  -6   4  14        268.31        264.59        12.36 o
  -5   4  14        190.31        177.09        11.65 o
  -4   4  14        316.06        321.48        19.35 o
  -3   4  14         91.35        113.90        12.94 o
  -2   4  14        556.27        560.96        12.80 o
  -1   4  14        206.64        212.50         8.30 o
   0   4  14         77.67         72.77         6.09 o
   1   4  14        204.81        227.03         9.76 o
   2   4  14        558.03        555.57        17.58 o
   3   4  14         87.50         92.00         9.77 o
   4   4  14        313.56        299.73        13.68 o
   5   4  14        194.36        206.87        17.50 o
   6   4  14        267.64        250.02        39.15 o
   7   4  14         55.42         58.28        17.48 o
   8   4  14         67.60         69.94        16.32 o
  -8   5  14         48.25         29.35        12.59 o
  -7   5  14        267.16        297.88        16.80 o
  -6   5  14        138.99        156.92        11.73 o
  -5   5  14        161.72        156.96        11.18 o
  -4   5  14        268.85        270.31        11.91 o
  -3   5  14        192.31        198.54        10.88 o
  -2   5  14         47.80         46.28        11.60 o
  -1   5  14        115.76        104.70         8.86 o
   0   5  14        322.67        341.50        11.72 o
   1   5  14        117.42        110.81         9.45 o
   2   5  14         46.22         46.36         8.82 o
   3   5  14        191.13        196.52        10.67 o
   4   5  14        268.27        290.59        14.27 o
   5   5  14        158.37        183.62        16.83 o
   6   5  14        137.18        150.89        25.64 o
   7   5  14        264.95        256.43        19.82 o
   8   5  14         48.24         43.13        22.15 o
  -7   6  14        139.61        150.38        11.07 o
  -6   6  14         10.90         16.14         9.77 o
  -5   6  14        157.05        178.49        10.91 o
  -4   6  14         99.14         98.62         9.52 o
  -3   6  14         81.60         71.54         9.64 o
  -2   6  14         30.00         33.71         9.84 o
  -1   6  14        165.60        178.62        10.93 o
   0   6  14          6.44         13.49        10.15 o
   1   6  14        166.18        164.91        11.43 o
   2   6  14         29.11         27.69        12.27 o
   3   6  14         83.18         88.47        12.67 o
   4   6  14        102.10        116.64        16.78 o
   5   6  14        156.08        187.36        17.37 o
   6   6  14         11.67          6.99        17.48 o
   7   6  14        136.35        143.37        17.48 o
  -6   7  14        253.94        268.36        13.62 o
  -5   7  14          4.08          3.31         9.39 o
  -4   7  14        173.96        171.42         9.59 o
  -3   7  14         61.69         56.37         9.04 o
  -2   7  14        100.53         76.36         9.64 o
  -1   7  14        185.35        191.23        10.05 o
   0   7  14        117.72        110.45        10.38 o
   1   7  14        185.39        199.60        10.56 o
   2   7  14         97.01         70.14        12.25 o
   3   7  14         60.63         45.26        19.18 o
   4   7  14        176.60        170.88        24.89 o
   5   7  14          4.55         -3.50        16.32 o
   6   7  14        254.37        262.26        18.65 o
  -5   8  14        349.28        380.98        12.78 o
  -4   8  14         85.91         87.80         9.75 o
  -3   8  14         73.97         85.86         9.89 o
  -2   8  14         62.53         50.35         9.52 o
  -1   8  14         79.62         75.03        11.10 o
   0   8  14         46.67         48.08        11.02 o
   1   8  14         78.71         61.62        12.60 o
   2   8  14         60.92         45.78        12.84 o
   3   8  14         73.61         98.75        15.48 o
   4   8  14         85.36         87.42        16.32 o
   5   8  14        351.93        446.43        31.47 o
  -3   9  14        142.29        122.89         9.16 o
  -2   9  14        184.96        212.50        11.13 o
  -1   9  14        106.71        107.23        10.18 o
   0   9  14         58.69         76.83        11.42 o
   1   9  14        108.48        107.29        13.08 o
   2   9  14        183.51        206.31        17.48 o
   3   9  14        139.22        138.71        17.48 o
   1   0  15        181.26        162.71        16.66 o
   2   0  15        183.77        177.44        12.27 o
   3   0  15         59.75         83.48        10.93 o
   4   0  15          2.94         -1.19        10.60 o
   5   0  15        371.59        394.91        16.66 o
   6   0  15        107.26        116.51        13.89 o
   7   0  15         22.21         31.19        13.69 o
   8   0  15         44.84         67.60        18.65 o
  -8   1  15         20.67         19.42        27.97 o
  -7   1  15         41.50         46.57        13.70 o
  -6   1  15        196.00        227.43        14.82 o
  -5   1  15         59.43         80.16        11.12 o
  -4   1  15        450.94        467.28        15.13 o
  -3   1  15        147.38        147.74        11.92 o
  -2   1  15        154.86        146.57        11.60 o
  -1   1  15        286.56        270.54        21.37 o
   0   1  15        454.00        421.62        38.39 o
   1   1  15        279.23        246.86        13.24 o
   2   1  15        155.13        131.79        11.21 o
   3   1  15        149.38        148.55        11.30 o
   4   1  15        448.20        448.11        14.83 o
   5   1  15         62.52         57.88        11.53 o
   6   1  15        193.60        197.31        14.41 o
   7   1  15         44.76         53.57        15.83 o
   8   1  15         20.71         26.81        16.32 o
  -8   2  15         25.79         44.36        25.29 o
  -7   2  15         84.55         86.61        16.29 o
  -6   2  15        226.06        263.53        14.53 o
  -5   2  15         98.90        109.96        11.88 o
  -4   2  15         33.15         45.74        11.39 o
  -3   2  15         33.18         26.25        11.08 o
  -2   2  15         23.49         12.46        10.86 o
  -1   2  15          3.43          1.61        11.06 o
   0   2  15        124.05        115.99        11.38 o
   1   2  15          2.90          0.41        10.48 o
   2   2  15         23.53         22.06        10.56 o
   3   2  15         32.17         36.19        13.75 o
   4   2  15         32.21         56.18        11.71 o
   5   2  15        100.21         89.33        13.18 o
   6   2  15        222.85        262.06        15.99 o
   7   2  15         88.31         95.14        16.20 o
   8   2  15         25.48         12.82        17.48 o
  -7   3  15         93.47         93.30        11.80 o
  -6   3  15        110.10        129.95        15.14 o
  -5   3  15        705.54        710.89        22.88 o
  -4   3  15        147.98        157.43        11.35 o
  -3   3  15         86.04         80.49        11.08 o
  -2   3  15         17.63         14.09        11.03 o
  -1   3  15         20.78          8.74        10.90 o
   0   3  15        123.76        116.96        10.47 o
   1   3  15         20.18          0.79        10.51 o
   2   3  15         18.66         30.55        10.99 o
   3   3  15         86.70         86.28        11.59 o
   4   3  15        147.24        159.94        14.12 o
   5   3  15        707.07        711.19        24.35 o
   6   3  15        111.41        114.74        24.48 o
   7   3  15         94.01         92.08        17.48 o
  -7   4  15         15.24         -4.88        20.55 o
  -6   4  15         74.44         82.65        26.35 o
  -5   4  15         20.05         22.47        10.53 o
  -4   4  15        460.94        477.57        18.08 o
  -3   4  15         60.32         64.60        10.64 o
  -2   4  15        192.62        181.03        13.80 o
  -1   4  15         46.43         45.94        10.14 o
   0   4  15        295.05        263.34        11.42 o
   1   4  15         47.22         32.18        10.29 o
   2   4  15        190.18        179.41        11.78 o
   3   4  15         61.82         63.40        11.68 o
   4   4  15        458.84        460.17        19.71 o
   5   4  15         19.06         38.94        14.54 o
   6   4  15         74.31         81.24        16.62 o
   7   4  15         15.79          9.32        20.98 o
  -6   5  15         67.67         70.04        11.16 o
  -5   5  15         61.60         73.45        10.58 o
  -4   5  15         28.40         17.56        11.80 o
  -3   5  15        250.07        258.30        12.35 o
  -2   5  15          3.24         -7.58         9.45 o
  -1   5  15        451.94        436.19        14.04 o
   0   5  15          8.56         19.15        10.40 o
   1   5  15        449.46        425.77        20.11 o
   2   5  15          3.68          5.83        12.11 o
   3   5  15        254.19        283.23        22.26 o
   4   5  15         28.83         51.69        14.81 o
   5   5  15         58.88         51.78        16.42 o
   6   5  15         69.75         76.93        16.32 o
  -5   6  15         44.75         57.08        13.60 o
  -4   6  15        117.69        123.58        10.84 o
  -3   6  15        154.42        157.85         9.86 o
  -2   6  15         45.08         50.48        11.23 o
  -1   6  15         53.88         86.56        10.21 o
   0   6  15         24.03         34.14        10.58 o
   1   6  15         51.22         77.66        11.50 o
   2   6  15         43.82         48.30        12.20 o
   3   6  15        156.87        159.97        14.77 o
   4   6  15        119.09        126.77        16.37 o
   5   6  15         47.61         65.27        16.32 o
  -4   7  15         12.18          7.15         9.79 o
  -3   7  15        112.40        121.64        13.68 o
  -2   7  15        258.55        277.20        12.72 o
  -1   7  15        145.84        162.33        11.62 o
   0   7  15        159.27        165.95        14.30 o
   1   7  15        151.02        136.40        22.53 o
   2   7  15        252.68        241.10        13.57 o
   3   7  15        112.09        107.89        15.26 o
   4   7  15         12.32         36.13        23.31 o
  -2   8  15         22.19         25.49         9.43 o
  -1   8  15         12.05         21.25        11.09 o
   0   8  15         93.62         99.82        11.11 o
   1   8  15         11.70         27.14        12.39 o
   2   8  15         22.98         30.31        15.15 o
   0   0  16          0.17         -1.85        14.24 o
   1   0  16         10.13         21.50        10.59 o
   2   0  16         42.83         36.72        10.79 o
   3   0  16         10.00         15.75        10.94 o
   4   0  16          7.70         13.14        11.78 o
   5   0  16         27.04         25.91        12.40 o
   6   0  16         70.44        116.72        14.02 o
  -6   1  16        132.07        166.08        21.84 o
  -5   1  16        141.67        159.15        14.00 o
  -4   1  16        206.43        219.01        12.28 o
  -3   1  16        105.31         95.71        11.29 o
  -2   1  16         64.34         78.29        20.02 o
  -1   1  16        114.15        118.72        10.65 o
   0   1  16         60.98         64.43        10.85 o
   1   1  16        117.78        115.83        11.23 o
   2   1  16         64.04         80.88        11.42 o
   3   1  16        104.86        120.64        10.71 o
   4   1  16        204.74        223.90        12.66 o
   5   1  16        145.40        151.44        17.94 o
   6   1  16        129.67        142.23        15.11 o
  -6   2  16        772.42        826.01        24.44 o
  -5   2  16         98.41        100.21        12.42 o
  -4   2  16        469.14        477.51        17.40 o
  -3   2  16         99.49         99.06        15.98 o
  -2   2  16         63.94         70.60        10.27 o
  -1   2  16        445.42        449.53        15.49 o
   0   2  16         37.52         43.78        10.54 o
   1   2  16        444.35        452.11        29.76 o
   2   2  16         63.38         59.14        10.63 o
   3   2  16        101.93        124.39        11.79 o
   4   2  16        466.71        512.20        18.67 o
   5   2  16        100.55        128.78        14.67 o
   6   2  16        776.36        793.55        48.96 o
  -5   3  16         19.21         27.70        20.28 o
  -4   3  16        209.92        244.56        13.46 o
  -3   3  16         66.83         95.95        10.44 o
  -2   3  16         97.56        105.13        10.56 o
  -1   3  16         81.73         90.72        10.96 o
   0   3  16          0.40          9.54        10.34 o
   1   3  16         83.53        105.13        12.26 o
   2   3  16         97.04         91.12        11.36 o
   3   3  16         67.25         91.24        12.59 o
   4   3  16        210.64        215.79        17.27 o
   5   3  16         19.42         15.62        15.90 o
  -5   4  16         37.95         49.25        10.51 o
  -4   4  16         27.18         26.18         9.96 o
  -3   4  16          6.16         -3.76        11.95 o
  -2   4  16        118.00        118.69        13.91 o
  -1   4  16          2.69         14.82        10.26 o
   0   4  16          9.12         -0.42        10.13 o
   1   4  16          2.89         -0.32        12.27 o
   2   4  16        119.18        131.46        11.84 o
   3   4  16          6.82          9.27        12.74 o
   4   4  16         27.71         37.52        13.67 o
   5   4  16         38.02         16.79        34.39 o
  -4   5  16        127.21        111.91        10.60 o
  -3   5  16         33.96         27.20        10.63 o
  -2   5  16         56.48         70.70        11.86 o
  -1   5  16         50.49         44.24        10.39 o
   0   5  16          0.07         16.78         9.93 o
   1   5  16         50.53         57.02        11.85 o
   2   5  16         57.36         66.61        14.01 o
   3   5  16         33.88         48.33        13.67 o
   4   5  16        125.27        155.47        40.21 o
  -3   6  16          4.23         -8.64         9.99 o
  -2   6  16         79.71         78.17        10.63 o
  -1   6  16         13.62          1.19         9.93 o
   0   6  16        137.06        133.59        10.89 o
   1   6  16         13.07         32.62        13.41 o
   2   6  16         79.23         73.11        13.86 o
   3   6  16          4.27         -4.66        53.62 o
   1   0  17          1.15         -3.37        11.65 o
   2   0  17         74.71         76.02        12.45 o
   3   0  17          0.09          2.55        13.03 o
   4   0  17         56.93         53.91        16.55 o
  -4   1  17         58.36         57.20        12.11 o
  -3   1  17         12.52         14.94        13.62 o
  -2   1  17         98.75        119.74        11.01 o
  -1   1  17        138.32        103.51        12.25 o
   0   1  17         23.28         19.45        11.32 o
   1   1  17        141.36        132.83        15.48 o
   2   1  17         97.79         82.52        12.19 o
   3   1  17         12.41          5.61        12.01 o
   4   1  17         58.05         48.31        13.55 o
  -3   2  17         15.94          4.41        10.46 o
  -2   2  17         66.12         58.52        11.16 o
  -1   2  17        202.65        226.65        12.09 o
   0   2  17        425.46        444.58        20.99 o
   1   2  17        205.32        223.97        14.68 o
   2   2  17         65.44         74.10        17.03 o
   3   2  17         14.82         14.68        12.45 o
  -3   3  17        189.26        197.35        17.50 o
  -2   3  17         52.77         69.40        10.13 o
  -1   3  17        229.11        268.37        13.03 o
   0   3  17        153.96        186.27        12.46 o
   1   3  17        227.95        239.01        14.60 o
   2   3  17         52.88         53.40        12.86 o
   3   3  17        185.62        193.68        13.93 o
  -1   4  17         15.12         19.84        10.81 o
   0   4  17         32.77         39.46        12.68 o
   1   4  17         15.89         33.06        13.91 o
                                                
